# Supplementary material for: CircRNA-regulated immune responses of asian honey bee workers to microsporidian infection
Source: Front Genet. 2022 Oct 4;13:1013239. doi: 10.3389/fgene.2022.1013239 (PMC9577369; doi:10.3389/fgene.2022.1013239)
Supplement: Supplementary file 1 [file Table1.XLSX]

## Sheet: Supplementary Table Title
Frontiers in Genetics CircRNA-regulated immune response of Asian honey bee workers to microsporidian infection Zhiwei Zhu1,#, Jie Wang1,#, Xiaoxue Fan1, Qi Long1, Huazhi Chen1, Yaping Ye1, Kaiyao Zhang1, Zhongmin Ren1, Yang Zhang1, Qingsheng Niu3, Dafu Chen1,2, Rui Guo1,2,* 1College of Animal Sciences (College of Bee Science), Fujian Agriculture and Forestry University, Fuzhou 350002, China 2Apit…
Supplementary Table S1 Detail information of DEcircRNAs in AcCK1 VS AcT1 comparison group
Supplementary Table S2 Detail information of DEcircRNAs in AcCK2 VS AcT2 comparison group
Supplementary Table S3 Summary of DEcircRNA-miRNA-mRNA pairs in AcCK1 vs AcT1 comparison group
Supplementary Table S4 Summary of DEcircRNA-miRNA-mRNA pairs in AcCK2 vs AcT2 comparison group
Supplementary Table S5 Summary of GO classifacations of target mRNAs in AcCK1 vs AcT1 comparison group
Supplementary Table S6 Summary of KEGG database annotations of target mRNA in AcCK1 vs AcT1 comparison group
Supplementary Table S7 Summary of GO classifacations of target mRNAs in AcCK2 vs AcT2 comparison group
Supplementary Table S8 Summary of KEGG database annotations of target mRNA in AcCK2 vs AcT2 comparison group
Supplementary Table S9 Detail information of IRES of DEcircRNA in AcCK1 vs AcT1 comparison group
Supplementary Table S10 Detail information of IRES of DEcircRNA in AcCK1 vs AcT1 comparison group
Supplementary Table S11 Detail information of IRES of DEcircRNA in AcCK2 vs AcT2 comparison group
Supplementary Table S12 Detail information of ORF of DEcircRNA in AcCK2 vs AcT2 comparison group
Supplementary Table S13 Detail information of GO Classifications of source genes of coding potential DEcircRNAs in AcCK1 vs AcT1 comparison group
Supplementary Table S14 Detail information of KEGG database annotations of source genes of coding potential DEcircRNAs in AcCK1 vs AcT1 comparison group
Supplementary Table S15 Detail information of GO Classifications of source genes of coding potential DEcircRNAs in AcCK2 vs AcT2 comparison group
Supplementary Table S16 Detail information of KEGG database annotations of source genes of coding potential DEcircRNAs in AcCK2 vs AcT2 comparison group

## Sheet: S1
Supplementary Table 1 Detail information of DEcircRNAs in AcCK1 VS AcT1 comparison group
circRNA ID	AcCK1_count	AcT1_count	AcCK1_rpm	AcT1_rpm	Log2(FC)	P value	FDR	Significant	Source_gene	Chr	Strand	Genomic_start	Genomic_end	Spliced_length	Type
novel_circ_000437	0	21.3333	0.001	84.8343	16.3724	0.00877103	0.978289	yes	ncbi_108004164	NW_016017455.1	-	5721084	5722211	808	annot_exons
novel_circ_000632	0	47	0.001	191.31	17.5456	0.000529101	0.978289	yes	ncbi_107994952	NW_016017456.1	+	3002046	3005861	2672	annot_exons
novel_circ_000697	12	0	73.7016	0.001	-16.1694	0.0407553	0.978289	yes	ncbi_107995822	NW_016017456.1	-	3267868	3270900	2362	exon_intron
novel_circ_000794	9	86.6667	55.1406	353.486	2.68047	0.039564	0.978289	yes	ncbi_107997219	NW_016017457.1	+	340633	342745	838	annot_exons
novel_circ_000944	15	0	93.7487	0.001	-16.5165	0.0343715	0.978289	yes	ncbi_107998324	NW_016017479.1	+	178782	199703	18949	exon_intron
novel_circ_001252	0	15	0.001	61.0164	15.8969	0.0185489	0.978289	yes	ncbi_108000759	NW_016017512.1	-	284399	286066	644	annot_exons
novel_circ_001361	17	1.33333	108.134	5.88692	-4.19917	0.0294675	0.978289	yes	ncbi_108001865	NW_016017534.1	-	435531	437659	1693	annot_exons
novel_circ_001639	16.3333	0	95.7856	0.001	-16.5475	0.00878812	0.978289	yes	ncbi_108003572	NW_016017567.1	-	918886	919597	712	intronic
novel_circ_001656	0	17	0.001	66.8279	16.0282	0.0165089	0.978289	yes	ncbi_108003471	NW_016017567.1	+	1244278	1248402	2272	annot_exons
novel_circ_002403	12	0	72.264	0.001	-16.141	0.011013	0.978289	yes	ncbi_108003953	NW_016017665.1	-	3700	4860	1161	antisense
novel_circ_003060	0	23.6667	0.001	101.601	16.6326	0.00547403	0.978289	yes	ncbi_108004170	NW_016017701.1	-	421471	422282	812	exon_intron
novel_circ_003109	0	18	0.001	69.8518	16.092	0.0444819	0.978289	yes	NA	NW_016017723.1	-	311459	312039	581	intergenic
novel_circ_003316	0	15.3333	0.001	67.22	16.0366	0.0455343	0.978289	yes	ncbi_108004261	NW_016017745.1	-	452726	455594	884	annot_exons
novel_circ_003328	0	13	0.001	53.3429	15.703	0.031701	0.978289	yes	ncbi_108004303	NW_016017756.1	-	80771	81481	498	annot_exons
novel_circ_003545	0	12.3333	0.001	50.4276	15.6219	0.0403252	0.978289	yes	ncbi_108004399	NW_016017789.1	-	2780360	2838749	58071	exon_intron
novel_circ_004371	12.3333	0	73.4304	0.001	-16.1641	0.0392951	0.978289	yes	ncbi_107992920	NW_016017923.1	-	3806	5403	797	annot_exons
novel_circ_004387	0	18.3333	0.001	79.3171	16.2753	0.0118672	0.978289	yes	ncbi_107992925	NW_016017930.1	-	589	2829	424	annot_exons
novel_circ_004508	10.3333	0	65.3391	0.001	-15.9957	0.0483118	0.978289	yes	ncbi_107992962	NW_016017956.1	-	327139	327295	157	one_exon
novel_circ_004722	12	0	78.4521	0.001	-16.2595	0.03827	0.978289	yes	ncbi_107993104	NW_016018000.1	+	120078	122652	2100	annot_exons
novel_circ_004869	9.66667	0	61.4717	0.001	-15.9076	0.0195344	0.978289	yes	ncbi_107993146	NW_016018011.1	-	2973130	2973372	243	antisense
novel_circ_005183	0	28.3333	0.001	109.559	16.7413	0.00537571	0.978289	yes	ncbi_107993447	NW_016018111.1	-	116116	116988	344	annot_exons
novel_circ_005186	0.666667	24	4.42172	97.4887	4.46256	0.0447049	0.978289	yes	ncbi_107993447	NW_016018111.1	-	123377	127549	1191	annot_exons
novel_circ_005307	0	12.6667	0.001	53.0761	15.6958	0.0317076	0.978289	yes	ncbi_107993574	NW_016018145.1	-	31625	33301	643	annot_exons
novel_circ_005641	0	15	0.001	64.4813	15.9766	0.0178509	0.978289	yes	ncbi_107993776	NW_016018233.1	-	579163	581652	2490	exon_intron
novel_circ_005680	0	14.6667	0.001	56.788	15.7933	0.0304667	0.978289	yes	ncbi_107993750	NW_016018233.1	-	743274	750966	1355	annot_exons
novel_circ_005684	16.6667	0	102.369	0.001	-16.6434	0.00404183	0.978289	yes	ncbi_107993750	NW_016018233.1	-	743274	776610	2422	annot_exons
novel_circ_005734	1.33333	54	8.84343	222.027	4.64999	0.0176183	0.978289	yes	ncbi_107993726	NW_016018233.1	+	1576232	1584659	1028	exon_intron
novel_circ_006142	0	13.3333	0.001	55.9349	15.7715	0.0259327	0.978289	yes	ncbi_107994179	NW_016018344.1	+	956522	960510	974	annot_exons
novel_circ_006487	17	0	106.066	0.001	-16.6946	0.00404023	0.978289	yes	ncbi_107994400	NW_016018455.1	+	556112	563546	6739	exon_intron
novel_circ_006857	0	15.3333	0.001	59.8839	15.8699	0.023821	0.978289	yes	ncbi_107994781	NW_016018566.1	-	480397	481911	989	annot_exons
novel_circ_007028	17	0.666667	100.762	2.4525	-5.36055	0.0223377	0.978289	yes	ncbi_107994797	NW_016018566.1	+	3376557	3379011	1130	annot_exons
novel_circ_007163	0	22.3333	0.001	89.134	16.4437	0.00634502	0.978289	yes	ncbi_107994839	NW_016018566.1	+	4519822	4520440	619	one_exon
novel_circ_007291	0	13.3333	0.001	55.3254	15.7557	0.0260255	0.978289	yes	ncbi_107995090	NW_016018567.1	-	249278	260495	638	annot_exons
novel_circ_007973	0	18	0.001	69.8068	16.0911	0.0149755	0.978289	yes	ncbi_107995412	NW_016018701.1	-	26542	28774	2233	exon_intron
novel_circ_008114	0	22.3333	0.001	91.0868	16.475	0.00729887	0.978289	yes	ncbi_107995510	NW_016018789.1	+	1827458	1831782	4325	antisense
novel_circ_008315	0	21.6667	0.001	96.0714	16.5518	0.0320329	0.978289	yes	ncbi_107995718	NW_016018934.1	-	63288	68014	756	annot_exons
novel_circ_008613	0	15.6667	0.001	60.1283	15.8758	0.0346195	0.978289	yes	ncbi_107995818	NW_016019011.1	-	1391297	1394197	738	annot_exons
novel_circ_008997	0	13.3333	0.001	56.0477	15.7744	0.0258809	0.978289	yes	ncbi_107996164	NW_016019064.1	+	1559443	1595079	6101	exon_intron
novel_circ_009894	0	15.3333	0.001	62.6829	15.9358	0.0148067	0.978289	yes	ncbi_107996637	NW_016019108.1	-	2177073	2178574	492	annot_exons
novel_circ_010617	0	21.3333	0.001	91.0875	16.475	0.0108049	0.978289	yes	ncbi_107997376	NW_016019153.1	-	972325	981724	8954	exon_intron
novel_circ_010689	8	73.3333	48.3861	303.963	2.65123	0.0442882	0.978289	yes	ncbi_107997520	NW_016019164.1	+	118376	120400	2025	intronic
novel_circ_010691	15.6667	0	96.4983	0.001	-16.5582	0.00452307	0.978289	yes	ncbi_107997520	NW_016019164.1	+	119459	120400	942	intronic
novel_circ_010935	0	15.6667	0.001	62.4306	15.93	0.0173386	0.978289	yes	ncbi_107997744	NW_016019186.1	-	11917	13331	1172	annot_exons
novel_circ_011056	0	18.6667	0.001	72.5303	16.1463	0.0413648	0.978289	yes	ncbi_107997743	NW_016019186.1	-	1461524	1463867	1254	exon_intron
novel_circ_011296	15.3333	0	95.9439	0.001	-16.5499	0.0263721	0.978289	yes	NA	NW_016019208.1	-	749481	750161	681	intergenic
novel_circ_011403	10.6667	0	69.2981	0.001	-16.0805	0.0437776	0.978289	yes	ncbi_107997953	NW_016019208.1	-	1133155	1134432	932	annot_exons
novel_circ_011419	0	15.6667	0.001	64.0445	15.9668	0.016065	0.978289	yes	ncbi_107998249	NW_016019219.1	+	26041	32443	6403	antisense
novel_circ_011469	0	13	0.001	54.0991	15.7233	0.029301	0.978289	yes	ncbi_107998187	NW_016019219.1	-	637014	648296	1254	annot_exons
novel_circ_011643	0	12.6667	0.001	51.1572	15.6427	0.0495087	0.978289	yes	ncbi_107998112	NW_016019219.1	+	2980667	2987272	636	annot_exons
novel_circ_012337	0	12.3333	0.001	49.5136	15.5955	0.0458302	0.978289	yes	ncbi_107998561	NW_016019253.1	-	477725	487534	9313	exon_intron
novel_circ_012743	0	14	0.001	57.2812	15.8058	0.0236189	0.978289	yes	ncbi_107998821	NW_016019286.1	-	467150	468226	738	annot_exons
novel_circ_012754	0	71	0.001	292.073	18.156	0.0047748	0.978289	yes	ncbi_107998795	NW_016019286.1	+	560011	560501	332	annot_exons
novel_circ_013060	0	17	0.001	75.0441	16.1955	0.0412378	0.978289	yes	ncbi_107999052	NW_016019308.1	+	457664	458938	983	annot_exons
novel_circ_013723	20.3333	0	128.86	0.001	-16.9754	0.00238004	0.978289	yes	ncbi_107999358	NW_016019330.1	+	3081218	3082196	777	annot_exons
novel_circ_014018	0	27	0.001	105.556	16.6877	0.0234687	0.978289	yes	ncbi_107999479	NW_016019331.1	+	289555	290407	562	annot_exons
novel_circ_014212	0	21.6667	0.001	87.1893	16.4119	0.00694865	0.978289	yes	ncbi_107999607	NW_016019342.1	-	670426	675260	645	annot_exons
novel_circ_014483	17	0	108.613	0.001	-16.7288	0.0241271	0.978289	yes	ncbi_107999833	NW_016019386.1	-	23479	24009	378	annot_exons
novel_circ_014596	0	14	0.001	57.0781	15.8006	0.0245194	0.978289	yes	ncbi_107999877	NW_016019386.1	+	1008144	1009764	672	annot_exons
novel_circ_014694	16.6667	0	105.716	0.001	-16.6898	0.00460678	0.978289	yes	ncbi_107999982	NW_016019397.1	+	34948	36833	1376	annot_exons
novel_circ_014856	12.6667	0	80.4953	0.001	-16.2966	0.0363962	0.978289	yes	ncbi_108000029	NW_016019397.1	+	1015705	1029698	2134	exon_intron
novel_circ_015008	10	0	62.7508	0.001	-15.9373	0.0171673	0.978289	yes	ncbi_108000196	NW_016019430.1	-	201723	221613	4542	exon_intron
novel_circ_015195	0	14.6667	0.001	58.8197	15.844	0.0214606	0.978289	yes	ncbi_108000359	NW_016019441.1	-	905074	910012	622	annot_exons
novel_circ_015552	0	11.6667	0.001	47.8059	15.5449	0.0489823	0.978289	yes	ncbi_108000684	NW_016019453.1	-	192769	210487	592	annot_exons
novel_circ_015577	15	0	90.5355	0.001	-16.4662	0.028583	0.978289	yes	ncbi_108000688	NW_016019453.1	+	605597	614678	9082	antisense
novel_circ_015621	0	18	0.001	73.5312	16.1661	0.00951998	0.978289	yes	ncbi_108000705	NW_016019453.1	+	974531	980416	5886	exon_intron
novel_circ_015903	0	27.6667	0.001	106.576	16.7015	0.00648137	0.978289	yes	ncbi_108001011	NW_016019508.1	+	78414	79232	741	annot_exons
novel_circ_016036	0	14.6667	0.001	60.9077	15.8943	0.0193746	0.978289	yes	ncbi_108001050	NW_016019513.1	-	1667	5126	1940	annot_exons
novel_circ_016144	22.6667	0.333333	144.748	1.48583	-6.60613	0.0318724	0.978289	yes	ncbi_108001121	NW_016019519.1	-	949867	958816	7021	exon_intron
novel_circ_016253	10.6667	0	64.0326	0.001	-15.9665	0.0488099	0.978289	yes	ncbi_108001366	NW_016019552.1	-	25061	37003	1619	annot_exons
novel_circ_016623	0	15.3333	0.001	63.8001	15.9613	0.0158891	0.978289	yes	ncbi_108001522	NW_016019557.1	+	1267	3041	866	annot_exons
novel_circ_016906	0	13	0.001	53.5236	15.7079	0.0300646	0.978289	yes	ncbi_108001667	NW_016019608.1	+	705648	708844	307	annot_exons
novel_circ_016924	0	40	0.001	156.021	17.2514	0.00185766	0.978289	yes	ncbi_108001828	NW_016019630.1	-	27221	33710	477	annot_exons
novel_circ_016946	0	21.3333	0.001	84.7329	16.3706	0.00771041	0.978289	yes	ncbi_108001789	NW_016019630.1	+	283156	284194	688	annot_exons
novel_circ_017023	0	15.6667	0.001	64.6315	15.9799	0.0133759	0.978289	yes	ncbi_108001896	NW_016019641.1	+	63157	65221	864	annot_exons
novel_circ_017277	0	20.3333	0.001	79.9819	16.2874	0.00936836	0.978289	yes	ncbi_108002101	NW_016019663.1	-	1518392	1519104	713	one_exon
novel_circ_017486	22.6667	0	135.337	0.001	-17.0462	0.0025137	0.978289	yes	ncbi_108002060	NW_016019663.1	-	3534579	3535399	454	annot_exons
novel_circ_017693	0	17	0.001	73.6559	16.1685	0.0146781	0.978289	yes	ncbi_108002348	NW_016019686.1	+	720175	720933	759	antisense
novel_circ_017792	0	15.6667	0.001	62.9387	15.9417	0.0191992	0.978289	yes	ncbi_108002419	NW_016019708.1	+	560908	564405	1765	annot_exons
novel_circ_017860	13.3333	0	87.2955	0.001	-16.4136	0.032357	0.978289	yes	ncbi_108002460	NW_016019719.1	-	126633	127936	1304	intronic
novel_circ_018201	12.6667	0	73.1409	0.001	-16.1584	0.0475187	0.978289	yes	ncbi_108002897	NW_016019774.1	-	781402	782688	985	annot_exons
novel_circ_018560	0	12.6667	0.001	51.0558	15.6398	0.0387929	0.978289	yes	ncbi_108002841	NW_016019774.1	-	2890075	2893428	548	annot_exons
novel_circ_018620	0	15.3333	0.001	60.8658	15.8933	0.0191929	0.978289	yes	ncbi_108002797	NW_016019774.1	-	3163391	3163962	441	annot_exons
novel_circ_018766	0	16	0.001	64.6387	15.9801	0.0147461	0.978289	yes	ncbi_108003017	NW_016019786.1	-	427742	431788	2008	annot_exons

## Sheet: S2
Supplementary Table 2 Detail information of DEcircRNAs in AcCK2 VS AcT2 comparison group
circRNA ID	AcCK2_count	AcT2_count	AcCK2_rpm	AcT2_rpm	Log2(FC)	P value	FDR	Significant	Source_gene	Chr	Strand	Genomic_start	Genomic_end	Spliced_length	Type
novel_circ_000772	22.6667	0	162.497	0.001	-17.3101	0.00539943	0.947954	yes	ncbi_107996772	NW_016017457.1	+	273771	277247	2101	annot_exons
novel_circ_002265	0	118.667	0.001	445.765	18.7659	0.0353528	0.947954	yes	ncbi_108003835	NW_016017623.1	+	22132	33272	1112	annot_exons
novel_circ_002373	9.66667	0	71.1742	0.001	-16.1191	0.0455189	0.947954	yes	ncbi_108003899	NW_016017634.1	+	491974	492126	153	antisense
novel_circ_002433	0	65	0.001	243.375	17.8928	0.0191709	0.947954	yes	ncbi_108004027	NW_016017678.1	+	107433	109041	400	annot_exons
novel_circ_003365	12.6667	0	89.8158	0.001	-16.4547	0.0222068	0.947954	yes	ncbi_108004317	NW_016017757.1	-	2303	3544	465	exon_intron
novel_circ_003493	0	65.3333	0.001	248.986	17.9257	0.00392021	0.947954	yes	ncbi_108004424	NW_016017789.1	-	747920	767453	2606	annot_exons
novel_circ_003817	15	0	110.66	0.001	-16.7558	0.0164281	0.947954	yes	ncbi_107992562	NW_016017856.1	+	380913	394881	4671	annot_exons
novel_circ_004045	13.6667	0	96.5357	0.001	-16.5588	0.0177996	0.947954	yes	ncbi_107992852	NW_016017900.1	+	1237397	1239562	2027	exon_intron
novel_circ_004206	0	49.6667	0.001	185.746	17.503	0.025718	0.947954	yes	ncbi_107992749	NW_016017900.1	-	2048324	2050348	428	annot_exons
novel_circ_004211	0	62.6667	0.001	235.312	17.8442	0.0295714	0.947954	yes	ncbi_107992749	NW_016017900.1	-	2075598	2081497	300	annot_exons
novel_circ_005326	0	31.3333	0.001	117.336	16.8403	0.0459286	0.947954	yes	ncbi_107993584	NW_016018156.1	-	38797	95422	1006	annot_exons
novel_circ_005337	0	37.6667	0.001	144.581	17.1415	0.00823829	0.947954	yes	ncbi_107993602	NW_016018167.1	+	47316	51623	1127	annot_exons
novel_circ_005919	0	105.667	0.001	396.931	18.5985	0.0381248	0.947954	yes	ncbi_107993939	NW_016018256.1	+	217017	217603	587	one_exon
novel_circ_005927	0	64	0.001	239.955	17.8724	0.0217127	0.947954	yes	ncbi_107993929	NW_016018256.1	-	250245	250788	485	annot_exons
novel_circ_006042	11.6667	0	81.8644	0.001	-16.3209	0.0317518	0.947954	yes	ncbi_107994002	NW_016018311.1	+	90930	91920	546	exon_intron
novel_circ_006626	13.3333	0	96.2986	0.001	-16.5552	0.0180073	0.947954	yes	ncbi_107994327	NW_016018455.1	-	2502968	2503219	252	intronic
novel_circ_007369	15	0	106.952	0.001	-16.7066	0.0122711	0.947954	yes	ncbi_107995082	NW_016018567.1	+	875775	876966	370	annot_exons
novel_circ_007874	11.6667	0	82.6341	0.001	-16.3344	0.0278027	0.947954	yes	ncbi_107995296	NW_016018678.1	+	2031449	2087040	6982	exon_intron
novel_circ_008109	9.66667	0	68.6127	0.001	-16.0662	0.0485911	0.947954	yes	ncbi_107995516	NW_016018789.1	+	1785126	1831782	46359	exon_intron
novel_circ_008642	0	79.6667	0.001	297.828	18.1841	0.0139135	0.947954	yes	ncbi_107995902	NW_016019011.1	-	1732143	1737994	822	annot_exons
novel_circ_008702	18.3333	0	127.255	0.001	-16.9574	0.0155706	0.947954	yes	NA	NW_016019050.1	-	48423	50022	1600	intergenic
novel_circ_008920	10.6667	0	75.029	0.001	-16.1952	0.0406659	0.947954	yes	ncbi_107996217	NW_016019064.1	+	760274	763012	2427	exon_intron
novel_circ_009365	16.3333	0	119.785	0.001	-16.8701	0.0134507	0.947954	yes	ncbi_107996458	NW_016019086.1	+	103204	104148	801	annot_exons
novel_circ_009367	0	84.6667	0.001	318.046	18.2789	0.0455683	0.947954	yes	ncbi_107996458	NW_016019086.1	+	104553	104743	191	one_exon
novel_circ_010005	11.3333	0	80.6392	0.001	-16.2992	0.0303857	0.947954	yes	ncbi_107996875	NW_016019108.1	+	5192728	5200191	1208	annot_exons
novel_circ_010355	0	60.3333	0.001	226.15	17.7869	0.0228721	0.947954	yes	ncbi_107997278	NW_016019142.1	-	517388	530627	1290	annot_exons
novel_circ_011100	26	0	185.05	0.001	-17.4976	0.00495121	0.947954	yes	ncbi_107997781	NW_016019197.1	+	312628	314214	1011	annot_exons
novel_circ_011146	0	117.667	0.001	442.009	18.7537	0.0355365	0.947954	yes	ncbi_107997811	NW_016019197.1	-	897681	928626	3334	annot_exons
novel_circ_011742	14.6667	0	105.047	0.001	-16.6807	0.0439775	0.947954	yes	NA	NW_016019219.1	+	4826405	4829941	3537	intergenic
novel_circ_012013	0	34.6667	0.001	129.735	16.9852	0.0398634	0.947954	yes	ncbi_107998342	NW_016019231.1	-	232436	233850	1415	one_exon
novel_circ_012071	0	56.3333	0.001	213.278	17.7024	0.0251569	0.947954	yes	ncbi_107998375	NW_016019231.1	+	1124208	1127807	978	annot_exons
novel_circ_012189	0	54.6667	0.001	205.322	17.6475	0.0411655	0.947954	yes	ncbi_107998457	NW_016019242.1	-	67386	69794	774	annot_exons
novel_circ_012718	0	55.6667	0.001	209.078	17.6737	0.0405642	0.947954	yes	NA	NW_016019286.1	-	395698	396651	954	intergenic
novel_circ_012834	0	33	0.001	123.413	16.9131	0.0412984	0.947954	yes	ncbi_107998832	NW_016019286.1	+	1252290	1256324	742	annot_exons
novel_circ_012877	10.6667	0	80.2247	0.001	-16.2918	0.043822	0.947954	yes	ncbi_107998877	NW_016019297.1	-	312214	330172	11811	exon_intron
novel_circ_013978	0	35.3333	0.001	134.031	17.0322	0.00890119	0.947954	yes	ncbi_107999331	NW_016019330.1	-	4253544	4258155	1538	annot_exons
novel_circ_014021	0	44.3333	0.001	165.314	17.3349	0.0274099	0.947954	yes	ncbi_107999479	NW_016019331.1	+	289555	291803	960	exon_intron
novel_circ_014134	19	0	132.498	0.001	-17.0156	0.0116895	0.947954	yes	ncbi_107999520	NW_016019331.1	+	1180813	1244926	2127	annot_exons
novel_circ_014479	11.3333	0	80.7076	0.001	-16.3004	0.0349983	0.947954	yes	-	-	-	-	-	-	-
novel_circ_014560	2.33333	74.6667	16.6662	281.205	4.07662	0.0347948	0.947954	yes	ncbi_107999904	NW_016019386.1	+	556688	558848	1618	annot_exons
novel_circ_014562	0	81	0.001	303.325	18.2105	0.0148393	0.947954	yes	ncbi_107999904	NW_016019386.1	+	556688	562877	2603	annot_exons
novel_circ_016459	0	112	0.001	420.722	18.6825	0.0368109	0.947954	yes	ncbi_108001454	NW_016019553.1	+	391215	391697	401	annot_exons
novel_circ_017182	31	2.66667	217.768	10.2641	-4.40711	0.0322524	0.947954	yes	ncbi_108002065	NW_016019663.1	-	648429	648656	228	one_exon
novel_circ_017670	0.333333	93.3333	2.55072	352.887	7.11216	0.00647347	0.947954	yes	ncbi_108002344	NW_016019686.1	+	508494	508847	354	antisense
novel_circ_017829	0	57	0.001	214.256	17.709	0.0385084	0.947954	yes	ncbi_108002460	NW_016019719.1	-	117935	118461	392	annot_exons
novel_circ_018133	15.3333	0	111.885	0.001	-16.7717	0.040592	0.947954	yes	ncbi_108002769	NW_016019774.1	+	360145	365280	1155	exon_intron
novel_circ_018431	12.3333	0	86.8974	0.001	-16.407	0.0264573	0.947954	yes	ncbi_108002696	NW_016019774.1	+	2351073	2352042	970	exon_intron
novel_circ_018503	13.6667	0	96.7195	0.001	-16.5615	0.0242883	0.947954	yes	ncbi_108002839	NW_016019774.1	+	2779251	2779653	270	annot_exons
novel_circ_018653	0	39	0.001	149.159	17.1865	0.00754653	0.947954	yes	ncbi_108002819	NW_016019774.1	-	3683814	3685080	915	annot_exons
novel_circ_018823	10	0	71.5781	0.001	-16.1272	0.0436647	0.947954	yes	ncbi_108002989	NW_016019786.1	-	734576	735543	968	antisense
novel_circ_019004	0	57	0.001	215.921	17.7201	0.024394	0.947954	yes	ncbi_108003197	NW_016019841.1	+	254683	322226	1238	annot_exons
novel_circ_019090	0	59	0.001	221.769	17.7587	0.0368586	0.947954	yes	ncbi_108003252	NW_016019852.1	+	662302	663776	598	annot_exons

## Sheet: S3
Supplementary Table 3 Summary of DEcircRNA-miRNA-mRNA pairs in AcCK1 vs AcT1 comparison group
miRNA ID	mRNA/circRNA ID	Type of mRNA/circRNA
miR-9891-y	XM_017054114.1	mRNA
miR-9891-y	XM_017056203.1	mRNA
miR-9891-y	XM_017056204.1	mRNA
miR-9891-y	XM_017056205.1	mRNA
miR-9891-y	XM_017065827.1	mRNA
miR-9891-y	XM_017065828.1	mRNA
miR-9891-y	XM_017066424.1	mRNA
miR-598-y	XM_017048388.1	mRNA
miR-598-y	XM_017048389.1	mRNA
miR-598-y	XM_017049101.1	mRNA
miR-598-y	XM_017049985.1	mRNA
miR-598-y	XM_017050288.1	mRNA
miR-598-y	XM_017050289.1	mRNA
miR-598-y	XM_017051459.1	mRNA
miR-598-y	XM_017051856.1	mRNA
miR-598-y	XM_017051858.1	mRNA
miR-598-y	XM_017052157.1	mRNA
miR-598-y	XM_017052158.1	mRNA
miR-598-y	XM_017052532.1	mRNA
miR-598-y	XM_017052896.1	mRNA
miR-598-y	XM_017054019.1	mRNA
miR-598-y	XM_017054020.1	mRNA
miR-598-y	XM_017054238.1	mRNA
miR-598-y	XM_017054239.1	mRNA
miR-598-y	XM_017054470.1	mRNA
miR-598-y	XM_017054882.1	mRNA
miR-598-y	XM_017055344.1	mRNA
miR-598-y	XM_017055345.1	mRNA
miR-598-y	XM_017055346.1	mRNA
miR-598-y	XM_017056384.1	mRNA
miR-598-y	XM_017056385.1	mRNA
miR-598-y	XM_017057625.1	mRNA
miR-598-y	XM_017058361.1	mRNA
miR-598-y	XM_017058362.1	mRNA
miR-598-y	XM_017059196.1	mRNA
miR-598-y	XM_017059419.1	mRNA
miR-598-y	XM_017060830.1	mRNA
miR-598-y	XM_017061011.1	mRNA
miR-598-y	XM_017061618.1	mRNA
miR-598-y	XM_017062062.1	mRNA
miR-598-y	XM_017062575.1	mRNA
miR-598-y	XM_017062576.1	mRNA
miR-598-y	XM_017062577.1	mRNA
miR-598-y	XM_017064581.1	mRNA
miR-598-y	XM_017064582.1	mRNA
miR-598-y	XM_017064583.1	mRNA
miR-598-y	XM_017064584.1	mRNA
miR-598-y	XM_017064585.1	mRNA
miR-598-y	XM_017065982.1	mRNA
miR-598-y	XM_017065983.1	mRNA
miR-598-y	XM_017065984.1	mRNA
miR-598-y	XM_017065985.1	mRNA
miR-598-y	XM_017065986.1	mRNA
miR-598-y	XM_017065987.1	mRNA
miR-598-y	XM_017065989.1	mRNA
miR-598-y	XM_017065990.1	mRNA
miR-598-y	XM_017065991.1	mRNA
miR-788-x	XM_017049052.1	mRNA
miR-788-x	XM_017051841.1	mRNA
miR-788-x	XM_017051842.1	mRNA
miR-788-x	XM_017051844.1	mRNA
miR-788-x	XM_017062285.1	mRNA
miR-788-x	XM_017062402.1	mRNA
miR-265-y	XM_017048761.1	mRNA
miR-265-y	XM_017049276.1	mRNA
miR-265-y	XM_017049500.1	mRNA
miR-265-y	XM_017050091.1	mRNA
miR-265-y	XM_017050190.1	mRNA
miR-265-y	XM_017050191.1	mRNA
miR-265-y	XM_017050193.1	mRNA
miR-265-y	XM_017050427.1	mRNA
miR-265-y	XM_017050609.1	mRNA
miR-265-y	XM_017050610.1	mRNA
miR-265-y	XM_017050959.1	mRNA
miR-265-y	XM_017050960.1	mRNA
miR-265-y	XM_017050962.1	mRNA
miR-265-y	XM_017051357.1	mRNA
miR-265-y	XM_017051358.1	mRNA
miR-265-y	XM_017051359.1	mRNA
miR-265-y	XM_017051360.1	mRNA
miR-265-y	XM_017052184.1	mRNA
miR-265-y	XM_017052527.1	mRNA
miR-265-y	XM_017053018.1	mRNA
miR-265-y	XM_017053019.1	mRNA
miR-265-y	XM_017053020.1	mRNA
miR-265-y	XM_017053021.1	mRNA
miR-265-y	XM_017053022.1	mRNA
miR-265-y	XM_017053024.1	mRNA
miR-265-y	XM_017053265.1	mRNA
miR-265-y	XM_017054280.1	mRNA
miR-265-y	XM_017054282.1	mRNA
miR-265-y	XM_017055168.1	mRNA
miR-265-y	XM_017056109.1	mRNA
miR-265-y	XM_017057367.1	mRNA
miR-265-y	XM_017057368.1	mRNA
miR-265-y	XM_017057369.1	mRNA
miR-265-y	XM_017057745.1	mRNA
miR-265-y	XM_017057896.1	mRNA
miR-265-y	XM_017057897.1	mRNA
miR-265-y	XM_017057898.1	mRNA
miR-265-y	XM_017057899.1	mRNA
miR-265-y	XM_017057900.1	mRNA
miR-265-y	XM_017057901.1	mRNA
miR-265-y	XM_017058099.1	mRNA
miR-265-y	XM_017058108.1	mRNA
miR-265-y	XM_017058279.1	mRNA
miR-265-y	XM_017058282.1	mRNA
miR-265-y	XM_017058283.1	mRNA
miR-265-y	XM_017058319.1	mRNA
miR-265-y	XM_017058465.1	mRNA
miR-265-y	XM_017058920.1	mRNA
miR-265-y	XM_017059008.1	mRNA
miR-265-y	XM_017059386.1	mRNA
miR-265-y	XM_017059387.1	mRNA
miR-265-y	XM_017059388.1	mRNA
miR-265-y	XM_017059390.1	mRNA
miR-265-y	XM_017059391.1	mRNA
miR-265-y	XM_017059392.1	mRNA
miR-265-y	XM_017059785.1	mRNA
miR-265-y	XM_017060399.1	mRNA
miR-265-y	XM_017060547.1	mRNA
miR-265-y	XM_017060548.1	mRNA
miR-265-y	XM_017060549.1	mRNA
miR-265-y	XM_017060550.1	mRNA
miR-265-y	XM_017060844.1	mRNA
miR-265-y	XM_017061725.1	mRNA
miR-265-y	XM_017062062.1	mRNA
miR-265-y	XM_017062403.1	mRNA
miR-265-y	XM_017062417.1	mRNA
miR-265-y	XM_017062450.1	mRNA
miR-265-y	XM_017062566.1	mRNA
miR-265-y	XM_017062567.1	mRNA
miR-265-y	XM_017063538.1	mRNA
miR-265-y	XM_017063539.1	mRNA
miR-265-y	XM_017063540.1	mRNA
miR-265-y	XM_017063541.1	mRNA
miR-265-y	XM_017063542.1	mRNA
miR-265-y	XM_017063543.1	mRNA
miR-265-y	XM_017063544.1	mRNA
miR-265-y	XM_017063633.1	mRNA
miR-265-y	XM_017063883.1	mRNA
miR-265-y	XM_017063884.1	mRNA
miR-265-y	XM_017063893.1	mRNA
miR-265-y	XM_017065379.1	mRNA
miR-265-y	XM_017065413.1	mRNA
miR-265-y	XM_017065414.1	mRNA
miR-265-y	XM_017065540.1	mRNA
miR-265-y	XM_017066123.1	mRNA
miR-265-y	XM_017066124.1	mRNA
miR-265-y	XM_017066424.1	mRNA
miR-265-y	XM_017066965.1	mRNA
miR-265-y	XM_017066966.1	mRNA
miR-265-y	XM_017067102.1	mRNA
miR-6869-y	XM_017050322.1	mRNA
miR-6869-y	XM_017059775.1	mRNA
miR-4962-y	XM_017048253.1	mRNA
miR-4962-y	XM_017048256.1	mRNA
miR-4962-y	XM_017048298.1	mRNA
miR-4962-y	XM_017048300.1	mRNA
miR-4962-y	XM_017048330.1	mRNA
miR-4962-y	XM_017048357.1	mRNA
miR-4962-y	XM_017048358.1	mRNA
miR-4962-y	XM_017048359.1	mRNA
miR-4962-y	XM_017048360.1	mRNA
miR-4962-y	XM_017048361.1	mRNA
miR-4962-y	XM_017048363.1	mRNA
miR-4962-y	XM_017048364.1	mRNA
miR-4962-y	XM_017048365.1	mRNA
miR-4962-y	XM_017048366.1	mRNA
miR-4962-y	XM_017048367.1	mRNA
miR-4962-y	XM_017048370.1	mRNA
miR-4962-y	XM_017048749.1	mRNA
miR-4962-y	XM_017048750.1	mRNA
miR-4962-y	XM_017048751.1	mRNA
miR-4962-y	XM_017048752.1	mRNA
miR-4962-y	XM_017048753.1	mRNA
miR-4962-y	XM_017048755.1	mRNA
miR-4962-y	XM_017048756.1	mRNA
miR-4962-y	XM_017048757.1	mRNA
miR-4962-y	XM_017048758.1	mRNA
miR-4962-y	XM_017048759.1	mRNA
miR-4962-y	XM_017048760.1	mRNA
miR-4962-y	XM_017048882.1	mRNA
miR-4962-y	XM_017048883.1	mRNA
miR-4962-y	XM_017048884.1	mRNA
miR-4962-y	XM_017048899.1	mRNA
miR-4962-y	XM_017048900.1	mRNA
miR-4962-y	XM_017048931.1	mRNA
miR-4962-y	XM_017048987.1	mRNA
miR-4962-y	XM_017049136.1	mRNA
miR-4962-y	XM_017049137.1	mRNA
miR-4962-y	XM_017049185.1	mRNA
miR-4962-y	XM_017049219.1	mRNA
miR-4962-y	XM_017049229.1	mRNA
miR-4962-y	XM_017049321.1	mRNA
miR-4962-y	XM_017049416.1	mRNA
miR-4962-y	XM_017049973.1	mRNA
miR-4962-y	XM_017050091.1	mRNA
miR-4962-y	XM_017050099.1	mRNA
miR-4962-y	XM_017050292.1	mRNA
miR-4962-y	XM_017050300.1	mRNA
miR-4962-y	XM_017050301.1	mRNA
miR-4962-y	XM_017050302.1	mRNA
miR-4962-y	XM_017050303.1	mRNA
miR-4962-y	XM_017050304.1	mRNA
miR-4962-y	XM_017050305.1	mRNA
miR-4962-y	XM_017050306.1	mRNA
miR-4962-y	XM_017050307.1	mRNA
miR-4962-y	XM_017050308.1	mRNA
miR-4962-y	XM_017050309.1	mRNA
miR-4962-y	XM_017050310.1	mRNA
miR-4962-y	XM_017050311.1	mRNA
miR-4962-y	XM_017050312.1	mRNA
miR-4962-y	XM_017050313.1	mRNA
miR-4962-y	XM_017050314.1	mRNA
miR-4962-y	XM_017050315.1	mRNA
miR-4962-y	XM_017050316.1	mRNA
miR-4962-y	XM_017050325.1	mRNA
miR-4962-y	XM_017050352.1	mRNA
miR-4962-y	XM_017050353.1	mRNA
miR-4962-y	XM_017050358.1	mRNA
miR-4962-y	XM_017050447.1	mRNA
miR-4962-y	XM_017050457.1	mRNA
miR-4962-y	XM_017050458.1	mRNA
miR-4962-y	XM_017050586.1	mRNA
miR-4962-y	XM_017050591.1	mRNA
miR-4962-y	XM_017050601.1	mRNA
miR-4962-y	XM_017050650.1	mRNA
miR-4962-y	XM_017050680.1	mRNA
miR-4962-y	XM_017050702.1	mRNA
miR-4962-y	XM_017051293.1	mRNA
miR-4962-y	XM_017051341.1	mRNA
miR-4962-y	XM_017051435.1	mRNA
miR-4962-y	XM_017051444.1	mRNA
miR-4962-y	XM_017051452.1	mRNA
miR-4962-y	XM_017051470.1	mRNA
miR-4962-y	XM_017051481.1	mRNA
miR-4962-y	XM_017051489.1	mRNA
miR-4962-y	XM_017051522.1	mRNA
miR-4962-y	XM_017051558.1	mRNA
miR-4962-y	XM_017051562.1	mRNA
miR-4962-y	XM_017051570.1	mRNA
miR-4962-y	XM_017051589.1	mRNA
miR-4962-y	XM_017051802.1	mRNA
miR-4962-y	XM_017051973.1	mRNA
miR-4962-y	XM_017051975.1	mRNA
miR-4962-y	XM_017051976.1	mRNA
miR-4962-y	XM_017051977.1	mRNA
miR-4962-y	XM_017052218.1	mRNA
miR-4962-y	XM_017052225.1	mRNA
miR-4962-y	XM_017052247.1	mRNA
miR-4962-y	XM_017052405.1	mRNA
miR-4962-y	XM_017052406.1	mRNA
miR-4962-y	XM_017052407.1	mRNA
miR-4962-y	XM_017052408.1	mRNA
miR-4962-y	XM_017052409.1	mRNA
miR-4962-y	XM_017052410.1	mRNA
miR-4962-y	XM_017052420.1	mRNA
miR-4962-y	XM_017052466.1	mRNA
miR-4962-y	XM_017052467.1	mRNA
miR-4962-y	XM_017052504.1	mRNA
miR-4962-y	XM_017052545.1	mRNA
miR-4962-y	XM_017052546.1	mRNA
miR-4962-y	XM_017052676.1	mRNA
miR-4962-y	XM_017052677.1	mRNA
miR-4962-y	XM_017052736.1	mRNA
miR-4962-y	XM_017052746.1	mRNA
miR-4962-y	XM_017052852.1	mRNA
miR-4962-y	XM_017052853.1	mRNA
miR-4962-y	XM_017052854.1	mRNA
miR-4962-y	XM_017052856.1	mRNA
miR-4962-y	XM_017052866.1	mRNA
miR-4962-y	XM_017052873.1	mRNA
miR-4962-y	XM_017052892.1	mRNA
miR-4962-y	XM_017052893.1	mRNA
miR-4962-y	XM_017052894.1	mRNA
miR-4962-y	XM_017052895.1	mRNA
miR-4962-y	XM_017052897.1	mRNA
miR-4962-y	XM_017052898.1	mRNA
miR-4962-y	XM_017052899.1	mRNA
miR-4962-y	XM_017052900.1	mRNA
miR-4962-y	XM_017052901.1	mRNA
miR-4962-y	XM_017052903.1	mRNA
miR-4962-y	XM_017052904.1	mRNA
miR-4962-y	XM_017053014.1	mRNA
miR-4962-y	XM_017053023.1	mRNA
miR-4962-y	XM_017053031.1	mRNA
miR-4962-y	XM_017053168.1	mRNA
miR-4962-y	XM_017053211.1	mRNA
miR-4962-y	XM_017053213.1	mRNA
miR-4962-y	XM_017053374.1	mRNA
miR-4962-y	XM_017053375.1	mRNA
miR-4962-y	XM_017053376.1	mRNA
miR-4962-y	XM_017053377.1	mRNA
miR-4962-y	XM_017053378.1	mRNA
miR-4962-y	XM_017053461.1	mRNA
miR-4962-y	XM_017053511.1	mRNA
miR-4962-y	XM_017053512.1	mRNA
miR-4962-y	XM_017053514.1	mRNA
miR-4962-y	XM_017053515.1	mRNA
miR-4962-y	XM_017053621.1	mRNA
miR-4962-y	XM_017053622.1	mRNA
miR-4962-y	XM_017053623.1	mRNA
miR-4962-y	XM_017053624.1	mRNA
miR-4962-y	XM_017053625.1	mRNA
miR-4962-y	XM_017053699.1	mRNA
miR-4962-y	XM_017053700.1	mRNA
miR-4962-y	XM_017053701.1	mRNA
miR-4962-y	XM_017053751.1	mRNA
miR-4962-y	XM_017053752.1	mRNA
miR-4962-y	XM_017053753.1	mRNA
miR-4962-y	XM_017054018.1	mRNA
miR-4962-y	XM_017054073.1	mRNA
miR-4962-y	XM_017054116.1	mRNA
miR-4962-y	XM_017054161.1	mRNA
miR-4962-y	XM_017054267.1	mRNA
miR-4962-y	XM_017054470.1	mRNA
miR-4962-y	XM_017054558.1	mRNA
miR-4962-y	XM_017054559.1	mRNA
miR-4962-y	XM_017054560.1	mRNA
miR-4962-y	XM_017054592.1	mRNA
miR-4962-y	XM_017054923.1	mRNA
miR-4962-y	XM_017055214.1	mRNA
miR-4962-y	XM_017055215.1	mRNA
miR-4962-y	XM_017055338.1	mRNA
miR-4962-y	XM_017055344.1	mRNA
miR-4962-y	XM_017055345.1	mRNA
miR-4962-y	XM_017055346.1	mRNA
miR-4962-y	XM_017055420.1	mRNA
miR-4962-y	XM_017055421.1	mRNA
miR-4962-y	XM_017055422.1	mRNA
miR-4962-y	XM_017055423.1	mRNA
miR-4962-y	XM_017055424.1	mRNA
miR-4962-y	XM_017055425.1	mRNA
miR-4962-y	XM_017055426.1	mRNA
miR-4962-y	XM_017055427.1	mRNA
miR-4962-y	XM_017055428.1	mRNA
miR-4962-y	XM_017055565.1	mRNA
miR-4962-y	XM_017055566.1	mRNA
miR-4962-y	XM_017055567.1	mRNA
miR-4962-y	XM_017055625.1	mRNA
miR-4962-y	XM_017055776.1	mRNA
miR-4962-y	XM_017055777.1	mRNA
miR-4962-y	XM_017055778.1	mRNA
miR-4962-y	XM_017055779.1	mRNA
miR-4962-y	XM_017055780.1	mRNA
miR-4962-y	XM_017056066.1	mRNA
miR-4962-y	XM_017056134.1	mRNA
miR-4962-y	XM_017056162.1	mRNA
miR-4962-y	XM_017056163.1	mRNA
miR-4962-y	XM_017056164.1	mRNA
miR-4962-y	XM_017056200.1	mRNA
miR-4962-y	XM_017056201.1	mRNA
miR-4962-y	XM_017056233.1	mRNA
miR-4962-y	XM_017056234.1	mRNA
miR-4962-y	XM_017056355.1	mRNA
miR-4962-y	XM_017056356.1	mRNA
miR-4962-y	XM_017056357.1	mRNA
miR-4962-y	XM_017056773.1	mRNA
miR-4962-y	XM_017056774.1	mRNA
miR-4962-y	XM_017056846.1	mRNA
miR-4962-y	XM_017057165.1	mRNA
miR-4962-y	XM_017057716.1	mRNA
miR-4962-y	XM_017057727.1	mRNA
miR-4962-y	XM_017057738.1	mRNA
miR-4962-y	XM_017057745.1	mRNA
miR-4962-y	XM_017057905.1	mRNA
miR-4962-y	XM_017057977.1	mRNA
miR-4962-y	XM_017058058.1	mRNA
miR-4962-y	XM_017058104.1	mRNA
miR-4962-y	XM_017058105.1	mRNA
miR-4962-y	XM_017058106.1	mRNA
miR-4962-y	XM_017058201.1	mRNA
miR-4962-y	XM_017058202.1	mRNA
miR-4962-y	XM_017058204.1	mRNA
miR-4962-y	XM_017058296.1	mRNA
miR-4962-y	XM_017058465.1	mRNA
miR-4962-y	XM_017058531.1	mRNA
miR-4962-y	XM_017058637.1	mRNA
miR-4962-y	XM_017058999.1	mRNA
miR-4962-y	XM_017059000.1	mRNA
miR-4962-y	XM_017059193.1	mRNA
miR-4962-y	XM_017059196.1	mRNA
miR-4962-y	XM_017059214.1	mRNA
miR-4962-y	XM_017059573.1	mRNA
miR-4962-y	XM_017059785.1	mRNA
miR-4962-y	XM_017059898.1	mRNA
miR-4962-y	XM_017059899.1	mRNA
miR-4962-y	XM_017059900.1	mRNA
miR-4962-y	XM_017059916.1	mRNA
miR-4962-y	XM_017059917.1	mRNA
miR-4962-y	XM_017059918.1	mRNA
miR-4962-y	XM_017059919.1	mRNA
miR-4962-y	XM_017059920.1	mRNA
miR-4962-y	XM_017059973.1	mRNA
miR-4962-y	XM_017059983.1	mRNA
miR-4962-y	XM_017060111.1	mRNA
miR-4962-y	XM_017060112.1	mRNA
miR-4962-y	XM_017060113.1	mRNA
miR-4962-y	XM_017060114.1	mRNA
miR-4962-y	XM_017060115.1	mRNA
miR-4962-y	XM_017060194.1	mRNA
miR-4962-y	XM_017060281.1	mRNA
miR-4962-y	XM_017060383.1	mRNA
miR-4962-y	XM_017060384.1	mRNA
miR-4962-y	XM_017060385.1	mRNA
miR-4962-y	XM_017060386.1	mRNA
miR-4962-y	XM_017060388.1	mRNA
miR-4962-y	XM_017060389.1	mRNA
miR-4962-y	XM_017060390.1	mRNA
miR-4962-y	XM_017060391.1	mRNA
miR-4962-y	XM_017060414.1	mRNA
miR-4962-y	XM_017060415.1	mRNA
miR-4962-y	XM_017060425.1	mRNA
miR-4962-y	XM_017060426.1	mRNA
miR-4962-y	XM_017060460.1	mRNA
miR-4962-y	XM_017060561.1	mRNA
miR-4962-y	XM_017060911.1	mRNA
miR-4962-y	XM_017061600.1	mRNA
miR-4962-y	XM_017061610.1	mRNA
miR-4962-y	XM_017061619.1	mRNA
miR-4962-y	XM_017061669.1	mRNA
miR-4962-y	XM_017061867.1	mRNA
miR-4962-y	XM_017061916.1	mRNA
miR-4962-y	XM_017061983.1	mRNA
miR-4962-y	XM_017061989.1	mRNA
miR-4962-y	XM_017061990.1	mRNA
miR-4962-y	XM_017061991.1	mRNA
miR-4962-y	XM_017061993.1	mRNA
miR-4962-y	XM_017062311.1	mRNA
miR-4962-y	XM_017062312.1	mRNA
miR-4962-y	XM_017062401.1	mRNA
miR-4962-y	XM_017062403.1	mRNA
miR-4962-y	XM_017062528.1	mRNA
miR-4962-y	XM_017062529.1	mRNA
miR-4962-y	XM_017062530.1	mRNA
miR-4962-y	XM_017062531.1	mRNA
miR-4962-y	XM_017062532.1	mRNA
miR-4962-y	XM_017062533.1	mRNA
miR-4962-y	XM_017062552.1	mRNA
miR-4962-y	XM_017062553.1	mRNA
miR-4962-y	XM_017062575.1	mRNA
miR-4962-y	XM_017062576.1	mRNA
miR-4962-y	XM_017062577.1	mRNA
miR-4962-y	XM_017062624.1	mRNA
miR-4962-y	XM_017062668.1	mRNA
miR-4962-y	XM_017062903.1	mRNA
miR-4962-y	XM_017063141.1	mRNA
miR-4962-y	XM_017063149.1	mRNA
miR-4962-y	XM_017063157.1	mRNA
miR-4962-y	XM_017063165.1	mRNA
miR-4962-y	XM_017063167.1	mRNA
miR-4962-y	XM_017063168.1	mRNA
miR-4962-y	XM_017063169.1	mRNA
miR-4962-y	XM_017063170.1	mRNA
miR-4962-y	XM_017063171.1	mRNA
miR-4962-y	XM_017063172.1	mRNA
miR-4962-y	XM_017063181.1	mRNA
miR-4962-y	XM_017063187.1	mRNA
miR-4962-y	XM_017063188.1	mRNA
miR-4962-y	XM_017063189.1	mRNA
miR-4962-y	XM_017063190.1	mRNA
miR-4962-y	XM_017063191.1	mRNA
miR-4962-y	XM_017063192.1	mRNA
miR-4962-y	XM_017063194.1	mRNA
miR-4962-y	XM_017063195.1	mRNA
miR-4962-y	XM_017063196.1	mRNA
miR-4962-y	XM_017063197.1	mRNA
miR-4962-y	XM_017063198.1	mRNA
miR-4962-y	XM_017063199.1	mRNA
miR-4962-y	XM_017063200.1	mRNA
miR-4962-y	XM_017063201.1	mRNA
miR-4962-y	XM_017063202.1	mRNA
miR-4962-y	XM_017063209.1	mRNA
miR-4962-y	XM_017063215.1	mRNA
miR-4962-y	XM_017063219.1	mRNA
miR-4962-y	XM_017063229.1	mRNA
miR-4962-y	XM_017063235.1	mRNA
miR-4962-y	XM_017063243.1	mRNA
miR-4962-y	XM_017063252.1	mRNA
miR-4962-y	XM_017063260.1	mRNA
miR-4962-y	XM_017063267.1	mRNA
miR-4962-y	XM_017063276.1	mRNA
miR-4962-y	XM_017063284.1	mRNA
miR-4962-y	XM_017063313.1	mRNA
miR-4962-y	XM_017063418.1	mRNA
miR-4962-y	XM_017063419.1	mRNA
miR-4962-y	XM_017063420.1	mRNA
miR-4962-y	XM_017063450.1	mRNA
miR-4962-y	XM_017063454.1	mRNA
miR-4962-y	XM_017063538.1	mRNA
miR-4962-y	XM_017063539.1	mRNA
miR-4962-y	XM_017063540.1	mRNA
miR-4962-y	XM_017063541.1	mRNA
miR-4962-y	XM_017063542.1	mRNA
miR-4962-y	XM_017063543.1	mRNA
miR-4962-y	XM_017063544.1	mRNA
miR-4962-y	XM_017063778.1	mRNA
miR-4962-y	XM_017063780.1	mRNA
miR-4962-y	XM_017063781.1	mRNA
miR-4962-y	XM_017063782.1	mRNA
miR-4962-y	XM_017063783.1	mRNA
miR-4962-y	XM_017063891.1	mRNA
miR-4962-y	XM_017063892.1	mRNA
miR-4962-y	XM_017063893.1	mRNA
miR-4962-y	XM_017064116.1	mRNA
miR-4962-y	XM_017064228.1	mRNA
miR-4962-y	XM_017064229.1	mRNA
miR-4962-y	XM_017064443.1	mRNA
miR-4962-y	XM_017064523.1	mRNA
miR-4962-y	XM_017064524.1	mRNA
miR-4962-y	XM_017064525.1	mRNA
miR-4962-y	XM_017064526.1	mRNA
miR-4962-y	XM_017064527.1	mRNA
miR-4962-y	XM_017064528.1	mRNA
miR-4962-y	XM_017064529.1	mRNA
miR-4962-y	XM_017064530.1	mRNA
miR-4962-y	XM_017064532.1	mRNA
miR-4962-y	XM_017064533.1	mRNA
miR-4962-y	XM_017064582.1	mRNA
miR-4962-y	XM_017064583.1	mRNA
miR-4962-y	XM_017064584.1	mRNA
miR-4962-y	XM_017064585.1	mRNA
miR-4962-y	XM_017064590.1	mRNA
miR-4962-y	XM_017064591.1	mRNA
miR-4962-y	XM_017064688.1	mRNA
miR-4962-y	XM_017064689.1	mRNA
miR-4962-y	XM_017064756.1	mRNA
miR-4962-y	XM_017064757.1	mRNA
miR-4962-y	XM_017064758.1	mRNA
miR-4962-y	XM_017064760.1	mRNA
miR-4962-y	XM_017064967.1	mRNA
miR-4962-y	XM_017065012.1	mRNA
miR-4962-y	XM_017065164.1	mRNA
miR-4962-y	XM_017065388.1	mRNA
miR-4962-y	XM_017065389.1	mRNA
miR-4962-y	XM_017065391.1	mRNA
miR-4962-y	XM_017065392.1	mRNA
miR-4962-y	XM_017065393.1	mRNA
miR-4962-y	XM_017065394.1	mRNA
miR-4962-y	XM_017065395.1	mRNA
miR-4962-y	XM_017065396.1	mRNA
miR-4962-y	XM_017065683.1	mRNA
miR-4962-y	XM_017065685.1	mRNA
miR-4962-y	XM_017065686.1	mRNA
miR-4962-y	XM_017065687.1	mRNA
miR-4962-y	XM_017065688.1	mRNA
miR-4962-y	XM_017065689.1	mRNA
miR-4962-y	XM_017065734.1	mRNA
miR-4962-y	XM_017065829.1	mRNA
miR-4962-y	XM_017065831.1	mRNA
miR-4962-y	XM_017065951.1	mRNA
miR-4962-y	XM_017066019.1	mRNA
miR-4962-y	XM_017066027.1	mRNA
miR-4962-y	XM_017066034.1	mRNA
miR-4962-y	XM_017066043.1	mRNA
miR-4962-y	XM_017066155.1	mRNA
miR-4962-y	XM_017066156.1	mRNA
miR-4962-y	XM_017066157.1	mRNA
miR-4962-y	XM_017066159.1	mRNA
miR-4962-y	XM_017066164.1	mRNA
miR-4962-y	XM_017066165.1	mRNA
miR-4962-y	XM_017066166.1	mRNA
miR-4962-y	XM_017066167.1	mRNA
miR-4962-y	XM_017066326.1	mRNA
miR-4962-y	XM_017066328.1	mRNA
miR-4962-y	XM_017066329.1	mRNA
miR-4962-y	XM_017066365.1	mRNA
miR-4962-y	XM_017066386.1	mRNA
miR-4962-y	XM_017066395.1	mRNA
miR-4962-y	XM_017066639.1	mRNA
miR-4962-y	XM_017066796.1	mRNA
miR-4962-y	XM_017066799.1	mRNA
miR-4962-y	XM_017066965.1	mRNA
miR-4962-y	XM_017066966.1	mRNA
miR-4962-y	XM_017067068.1	mRNA
miR-4962-y	XM_017067090.1	mRNA
miR-4962-y	XM_017067092.1	mRNA
miR-4962-y	XM_017067093.1	mRNA
miR-4962-y	XM_017067094.1	mRNA
miR-4962-y	XM_017067368.1	mRNA
miR-4962-y	XM_017067376.1	mRNA
miR-1755-x	XM_017054589.1	mRNA
miR-1755-x	XM_017054590.1	mRNA
miR-1755-x	XM_017065905.1	mRNA
miR-182-x	XM_017053967.1	mRNA
miR-182-x	XM_017053968.1	mRNA
miR-182-x	XM_017055619.1	mRNA
miR-182-x	XM_017060718.1	mRNA
miR-9226-y	XM_017064575.1	mRNA
miR-6873-y	XM_017048260.1	mRNA
miR-6873-y	XM_017048261.1	mRNA
miR-6873-y	XM_017048263.1	mRNA
miR-6873-y	XM_017048264.1	mRNA
miR-6873-y	XM_017048265.1	mRNA
miR-6873-y	XM_017048388.1	mRNA
miR-6873-y	XM_017048389.1	mRNA
miR-6873-y	XM_017048622.1	mRNA
miR-6873-y	XM_017048631.1	mRNA
miR-6873-y	XM_017048743.1	mRNA
miR-6873-y	XM_017048820.1	mRNA
miR-6873-y	XM_017048919.1	mRNA
miR-6873-y	XM_017048920.1	mRNA
miR-6873-y	XM_017048921.1	mRNA
miR-6873-y	XM_017048922.1	mRNA
miR-6873-y	XM_017048923.1	mRNA
miR-6873-y	XM_017048924.1	mRNA
miR-6873-y	XM_017048925.1	mRNA
miR-6873-y	XM_017048926.1	mRNA
miR-6873-y	XM_017048927.1	mRNA
miR-6873-y	XM_017048928.1	mRNA
miR-6873-y	XM_017048929.1	mRNA
miR-6873-y	XM_017048930.1	mRNA
miR-6873-y	XM_017049059.1	mRNA
miR-6873-y	XM_017049155.1	mRNA
miR-6873-y	XM_017049235.1	mRNA
miR-6873-y	XM_017049258.1	mRNA
miR-6873-y	XM_017049408.1	mRNA
miR-6873-y	XM_017049439.1	mRNA
miR-6873-y	XM_017049653.1	mRNA
miR-6873-y	XM_017049741.1	mRNA
miR-6873-y	XM_017049822.1	mRNA
miR-6873-y	XM_017049830.1	mRNA
miR-6873-y	XM_017049831.1	mRNA
miR-6873-y	XM_017049832.1	mRNA
miR-6873-y	XM_017049834.1	mRNA
miR-6873-y	XM_017049835.1	mRNA
miR-6873-y	XM_017049839.1	mRNA
miR-6873-y	XM_017049942.1	mRNA
miR-6873-y	XM_017049963.1	mRNA
miR-6873-y	XM_017050000.1	mRNA
miR-6873-y	XM_017050014.1	mRNA
miR-6873-y	XM_017050015.1	mRNA
miR-6873-y	XM_017050016.1	mRNA
miR-6873-y	XM_017050017.1	mRNA
miR-6873-y	XM_017050018.1	mRNA
miR-6873-y	XM_017050019.1	mRNA
miR-6873-y	XM_017050020.1	mRNA
miR-6873-y	XM_017050021.1	mRNA
miR-6873-y	XM_017050022.1	mRNA
miR-6873-y	XM_017050023.1	mRNA
miR-6873-y	XM_017050024.1	mRNA
miR-6873-y	XM_017050025.1	mRNA
miR-6873-y	XM_017050026.1	mRNA
miR-6873-y	XM_017050027.1	mRNA
miR-6873-y	XM_017050118.1	mRNA
miR-6873-y	XM_017050125.1	mRNA
miR-6873-y	XM_017050194.1	mRNA
miR-6873-y	XM_017050195.1	mRNA
miR-6873-y	XM_017050196.1	mRNA
miR-6873-y	XM_017050197.1	mRNA
miR-6873-y	XM_017050198.1	mRNA
miR-6873-y	XM_017050199.1	mRNA
miR-6873-y	XM_017050211.1	mRNA
miR-6873-y	XM_017050290.1	mRNA
miR-6873-y	XM_017050291.1	mRNA
miR-6873-y	XM_017050300.1	mRNA
miR-6873-y	XM_017050301.1	mRNA
miR-6873-y	XM_017050302.1	mRNA
miR-6873-y	XM_017050303.1	mRNA
miR-6873-y	XM_017050304.1	mRNA
miR-6873-y	XM_017050305.1	mRNA
miR-6873-y	XM_017050307.1	mRNA
miR-6873-y	XM_017050308.1	mRNA
miR-6873-y	XM_017050309.1	mRNA
miR-6873-y	XM_017050310.1	mRNA
miR-6873-y	XM_017050311.1	mRNA
miR-6873-y	XM_017050312.1	mRNA
miR-6873-y	XM_017050313.1	mRNA
miR-6873-y	XM_017050314.1	mRNA
miR-6873-y	XM_017050315.1	mRNA
miR-6873-y	XM_017050323.1	mRNA
miR-6873-y	XM_017050352.1	mRNA
miR-6873-y	XM_017050353.1	mRNA
miR-6873-y	XM_017050371.1	mRNA
miR-6873-y	XM_017050428.1	mRNA
miR-6873-y	XM_017050429.1	mRNA
miR-6873-y	XM_017050430.1	mRNA
miR-6873-y	XM_017050597.1	mRNA
miR-6873-y	XM_017050598.1	mRNA
miR-6873-y	XM_017050599.1	mRNA
miR-6873-y	XM_017050609.1	mRNA
miR-6873-y	XM_017050610.1	mRNA
miR-6873-y	XM_017050611.1	mRNA
miR-6873-y	XM_017050642.1	mRNA
miR-6873-y	XM_017050792.1	mRNA
miR-6873-y	XM_017050793.1	mRNA
miR-6873-y	XM_017050794.1	mRNA
miR-6873-y	XM_017050795.1	mRNA
miR-6873-y	XM_017050796.1	mRNA
miR-6873-y	XM_017050797.1	mRNA
miR-6873-y	XM_017050798.1	mRNA
miR-6873-y	XM_017050800.1	mRNA
miR-6873-y	XM_017050801.1	mRNA
miR-6873-y	XM_017050802.1	mRNA
miR-6873-y	XM_017050803.1	mRNA
miR-6873-y	XM_017050804.1	mRNA
miR-6873-y	XM_017050805.1	mRNA
miR-6873-y	XM_017050840.1	mRNA
miR-6873-y	XM_017050889.1	mRNA
miR-6873-y	XM_017050890.1	mRNA
miR-6873-y	XM_017050959.1	mRNA
miR-6873-y	XM_017050960.1	mRNA
miR-6873-y	XM_017050962.1	mRNA
miR-6873-y	XM_017050979.1	mRNA
miR-6873-y	XM_017050980.1	mRNA
miR-6873-y	XM_017050981.1	mRNA
miR-6873-y	XM_017050982.1	mRNA
miR-6873-y	XM_017050983.1	mRNA
miR-6873-y	XM_017050984.1	mRNA
miR-6873-y	XM_017051027.1	mRNA
miR-6873-y	XM_017051032.1	mRNA
miR-6873-y	XM_017051038.1	mRNA
miR-6873-y	XM_017051039.1	mRNA
miR-6873-y	XM_017051152.1	mRNA
miR-6873-y	XM_017051154.1	mRNA
miR-6873-y	XM_017051160.1	mRNA
miR-6873-y	XM_017051280.1	mRNA
miR-6873-y	XM_017051281.1	mRNA
miR-6873-y	XM_017051282.1	mRNA
miR-6873-y	XM_017051283.1	mRNA
miR-6873-y	XM_017051284.1	mRNA
miR-6873-y	XM_017051285.1	mRNA
miR-6873-y	XM_017051308.1	mRNA
miR-6873-y	XM_017051310.1	mRNA
miR-6873-y	XM_017051311.1	mRNA
miR-6873-y	XM_017051341.1	mRNA
miR-6873-y	XM_017051357.1	mRNA
miR-6873-y	XM_017051358.1	mRNA
miR-6873-y	XM_017051359.1	mRNA
miR-6873-y	XM_017051360.1	mRNA
miR-6873-y	XM_017051403.1	mRNA
miR-6873-y	XM_017051459.1	mRNA
miR-6873-y	XM_017051482.1	mRNA
miR-6873-y	XM_017051562.1	mRNA
miR-6873-y	XM_017051564.1	mRNA
miR-6873-y	XM_017051570.1	mRNA
miR-6873-y	XM_017051964.1	mRNA
miR-6873-y	XM_017051974.1	mRNA
miR-6873-y	XM_017052012.1	mRNA
miR-6873-y	XM_017052013.1	mRNA
miR-6873-y	XM_017052088.1	mRNA
miR-6873-y	XM_017052118.1	mRNA
miR-6873-y	XM_017052119.1	mRNA
miR-6873-y	XM_017052126.1	mRNA
miR-6873-y	XM_017052127.1	mRNA
miR-6873-y	XM_017052128.1	mRNA
miR-6873-y	XM_017052192.1	mRNA
miR-6873-y	XM_017052225.1	mRNA
miR-6873-y	XM_017052247.1	mRNA
miR-6873-y	XM_017052272.1	mRNA
miR-6873-y	XM_017052277.1	mRNA
miR-6873-y	XM_017052344.1	mRNA
miR-6873-y	XM_017052345.1	mRNA
miR-6873-y	XM_017052346.1	mRNA
miR-6873-y	XM_017052480.1	mRNA
miR-6873-y	XM_017052481.1	mRNA
miR-6873-y	XM_017052482.1	mRNA
miR-6873-y	XM_017052483.1	mRNA
miR-6873-y	XM_017052527.1	mRNA
miR-6873-y	XM_017052541.1	mRNA
miR-6873-y	XM_017052706.1	mRNA
miR-6873-y	XM_017052709.1	mRNA
miR-6873-y	XM_017052767.1	mRNA
miR-6873-y	XM_017052768.1	mRNA
miR-6873-y	XM_017052769.1	mRNA
miR-6873-y	XM_017052770.1	mRNA
miR-6873-y	XM_017052771.1	mRNA
miR-6873-y	XM_017053173.1	mRNA
miR-6873-y	XM_017053174.1	mRNA
miR-6873-y	XM_017053175.1	mRNA
miR-6873-y	XM_017053177.1	mRNA
miR-6873-y	XM_017053178.1	mRNA
miR-6873-y	XM_017053179.1	mRNA
miR-6873-y	XM_017053180.1	mRNA
miR-6873-y	XM_017053239.1	mRNA
miR-6873-y	XM_017053323.1	mRNA
miR-6873-y	XM_017053371.1	mRNA
miR-6873-y	XM_017053374.1	mRNA
miR-6873-y	XM_017053375.1	mRNA
miR-6873-y	XM_017053376.1	mRNA
miR-6873-y	XM_017053377.1	mRNA
miR-6873-y	XM_017053378.1	mRNA
miR-6873-y	XM_017053611.1	mRNA
miR-6873-y	XM_017053612.1	mRNA
miR-6873-y	XM_017053613.1	mRNA
miR-6873-y	XM_017053614.1	mRNA
miR-6873-y	XM_017053616.1	mRNA
miR-6873-y	XM_017053922.1	mRNA
miR-6873-y	XM_017054069.1	mRNA
miR-6873-y	XM_017054115.1	mRNA
miR-6873-y	XM_017054168.1	mRNA
miR-6873-y	XM_017054170.1	mRNA
miR-6873-y	XM_017054172.1	mRNA
miR-6873-y	XM_017054173.1	mRNA
miR-6873-y	XM_017054178.1	mRNA
miR-6873-y	XM_017054179.1	mRNA
miR-6873-y	XM_017054300.1	mRNA
miR-6873-y	XM_017054333.1	mRNA
miR-6873-y	XM_017054394.1	mRNA
miR-6873-y	XM_017054437.1	mRNA
miR-6873-y	XM_017054502.1	mRNA
miR-6873-y	XM_017054581.1	mRNA
miR-6873-y	XM_017054678.1	mRNA
miR-6873-y	XM_017054712.1	mRNA
miR-6873-y	XM_017054713.1	mRNA
miR-6873-y	XM_017054714.1	mRNA
miR-6873-y	XM_017054715.1	mRNA
miR-6873-y	XM_017054716.1	mRNA
miR-6873-y	XM_017054785.1	mRNA
miR-6873-y	XM_017054924.1	mRNA
miR-6873-y	XM_017055036.1	mRNA
miR-6873-y	XM_017055060.1	mRNA
miR-6873-y	XM_017055062.1	mRNA
miR-6873-y	XM_017055063.1	mRNA
miR-6873-y	XM_017055064.1	mRNA
miR-6873-y	XM_017055066.1	mRNA
miR-6873-y	XM_017055067.1	mRNA
miR-6873-y	XM_017055068.1	mRNA
miR-6873-y	XM_017055069.1	mRNA
miR-6873-y	XM_017055107.1	mRNA
miR-6873-y	XM_017055108.1	mRNA
miR-6873-y	XM_017055132.1	mRNA
miR-6873-y	XM_017055134.1	mRNA
miR-6873-y	XM_017055201.1	mRNA
miR-6873-y	XM_017055202.1	mRNA
miR-6873-y	XM_017055214.1	mRNA
miR-6873-y	XM_017055215.1	mRNA
miR-6873-y	XM_017055344.1	mRNA
miR-6873-y	XM_017055345.1	mRNA
miR-6873-y	XM_017055346.1	mRNA
miR-6873-y	XM_017055351.1	mRNA
miR-6873-y	XM_017055452.1	mRNA
miR-6873-y	XM_017055453.1	mRNA
miR-6873-y	XM_017055454.1	mRNA
miR-6873-y	XM_017055466.1	mRNA
miR-6873-y	XM_017055467.1	mRNA
miR-6873-y	XM_017055469.1	mRNA
miR-6873-y	XM_017055470.1	mRNA
miR-6873-y	XM_017055488.1	mRNA
miR-6873-y	XM_017055489.1	mRNA
miR-6873-y	XM_017055490.1	mRNA
miR-6873-y	XM_017055491.1	mRNA
miR-6873-y	XM_017055492.1	mRNA
miR-6873-y	XM_017055520.1	mRNA
miR-6873-y	XM_017055522.1	mRNA
miR-6873-y	XM_017055523.1	mRNA
miR-6873-y	XM_017055585.1	mRNA
miR-6873-y	XM_017055725.1	mRNA
miR-6873-y	XM_017055726.1	mRNA
miR-6873-y	XM_017055727.1	mRNA
miR-6873-y	XM_017055729.1	mRNA
miR-6873-y	XM_017055730.1	mRNA
miR-6873-y	XM_017055731.1	mRNA
miR-6873-y	XM_017056001.1	mRNA
miR-6873-y	XM_017056002.1	mRNA
miR-6873-y	XM_017056003.1	mRNA
miR-6873-y	XM_017056004.1	mRNA
miR-6873-y	XM_017056005.1	mRNA
miR-6873-y	XM_017056006.1	mRNA
miR-6873-y	XM_017056007.1	mRNA
miR-6873-y	XM_017056081.1	mRNA
miR-6873-y	XM_017056232.1	mRNA
miR-6873-y	XM_017056427.1	mRNA
miR-6873-y	XM_017056428.1	mRNA
miR-6873-y	XM_017056459.1	mRNA
miR-6873-y	XM_017056661.1	mRNA
miR-6873-y	XM_017056773.1	mRNA
miR-6873-y	XM_017056883.1	mRNA
miR-6873-y	XM_017056899.1	mRNA
miR-6873-y	XM_017056960.1	mRNA
miR-6873-y	XM_017057001.1	mRNA
miR-6873-y	XM_017057128.1	mRNA
miR-6873-y	XM_017057129.1	mRNA
miR-6873-y	XM_017057145.1	mRNA
miR-6873-y	XM_017057147.1	mRNA
miR-6873-y	XM_017057148.1	mRNA
miR-6873-y	XM_017057149.1	mRNA
miR-6873-y	XM_017057155.1	mRNA
miR-6873-y	XM_017057156.1	mRNA
miR-6873-y	XM_017057157.1	mRNA
miR-6873-y	XM_017057158.1	mRNA
miR-6873-y	XM_017057159.1	mRNA
miR-6873-y	XM_017057160.1	mRNA
miR-6873-y	XM_017057161.1	mRNA
miR-6873-y	XM_017057174.1	mRNA
miR-6873-y	XM_017057296.1	mRNA
miR-6873-y	XM_017057341.1	mRNA
miR-6873-y	XM_017057355.1	mRNA
miR-6873-y	XM_017057356.1	mRNA
miR-6873-y	XM_017057357.1	mRNA
miR-6873-y	XM_017057423.1	mRNA
miR-6873-y	XM_017057695.1	mRNA
miR-6873-y	XM_017057696.1	mRNA
miR-6873-y	XM_017057697.1	mRNA
miR-6873-y	XM_017057727.1	mRNA
miR-6873-y	XM_017057741.1	mRNA
miR-6873-y	XM_017057744.1	mRNA
miR-6873-y	XM_017057772.1	mRNA
miR-6873-y	XM_017057797.1	mRNA
miR-6873-y	XM_017057802.1	mRNA
miR-6873-y	XM_017058024.1	mRNA
miR-6873-y	XM_017058059.1	mRNA
miR-6873-y	XM_017058060.1	mRNA
miR-6873-y	XM_017058061.1	mRNA
miR-6873-y	XM_017058062.1	mRNA
miR-6873-y	XM_017058063.1	mRNA
miR-6873-y	XM_017058064.1	mRNA
miR-6873-y	XM_017058065.1	mRNA
miR-6873-y	XM_017058066.1	mRNA
miR-6873-y	XM_017058097.1	mRNA
miR-6873-y	XM_017058098.1	mRNA
miR-6873-y	XM_017058104.1	mRNA
miR-6873-y	XM_017058105.1	mRNA
miR-6873-y	XM_017058106.1	mRNA
miR-6873-y	XM_017058207.1	mRNA
miR-6873-y	XM_017058208.1	mRNA
miR-6873-y	XM_017058209.1	mRNA
miR-6873-y	XM_017058216.1	mRNA
miR-6873-y	XM_017058326.1	mRNA
miR-6873-y	XM_017058375.1	mRNA
miR-6873-y	XM_017058485.1	mRNA
miR-6873-y	XM_017058486.1	mRNA
miR-6873-y	XM_017058487.1	mRNA
miR-6873-y	XM_017058488.1	mRNA
miR-6873-y	XM_017058489.1	mRNA
miR-6873-y	XM_017058490.1	mRNA
miR-6873-y	XM_017058531.1	mRNA
miR-6873-y	XM_017058689.1	mRNA
miR-6873-y	XM_017058693.1	mRNA
miR-6873-y	XM_017058846.1	mRNA
miR-6873-y	XM_017058847.1	mRNA
miR-6873-y	XM_017058857.1	mRNA
miR-6873-y	XM_017058868.1	mRNA
miR-6873-y	XM_017058869.1	mRNA
miR-6873-y	XM_017058977.1	mRNA
miR-6873-y	XM_017059059.1	mRNA
miR-6873-y	XM_017059146.1	mRNA
miR-6873-y	XM_017059147.1	mRNA
miR-6873-y	XM_017059148.1	mRNA
miR-6873-y	XM_017059236.1	mRNA
miR-6873-y	XM_017059287.1	mRNA
miR-6873-y	XM_017059288.1	mRNA
miR-6873-y	XM_017059289.1	mRNA
miR-6873-y	XM_017059290.1	mRNA
miR-6873-y	XM_017059291.1	mRNA
miR-6873-y	XM_017059292.1	mRNA
miR-6873-y	XM_017059317.1	mRNA
miR-6873-y	XM_017059326.1	mRNA
miR-6873-y	XM_017059696.1	mRNA
miR-6873-y	XM_017059723.1	mRNA
miR-6873-y	XM_017059732.1	mRNA
miR-6873-y	XM_017059741.1	mRNA
miR-6873-y	XM_017059749.1	mRNA
miR-6873-y	XM_017059759.1	mRNA
miR-6873-y	XM_017059773.1	mRNA
miR-6873-y	XM_017059785.1	mRNA
miR-6873-y	XM_017059850.1	mRNA
miR-6873-y	XM_017059867.1	mRNA
miR-6873-y	XM_017059983.1	mRNA
miR-6873-y	XM_017060319.1	mRNA
miR-6873-y	XM_017060385.1	mRNA
miR-6873-y	XM_017060386.1	mRNA
miR-6873-y	XM_017060388.1	mRNA
miR-6873-y	XM_017060389.1	mRNA
miR-6873-y	XM_017060390.1	mRNA
miR-6873-y	XM_017060391.1	mRNA
miR-6873-y	XM_017060392.1	mRNA
miR-6873-y	XM_017060405.1	mRNA
miR-6873-y	XM_017060406.1	mRNA
miR-6873-y	XM_017060407.1	mRNA
miR-6873-y	XM_017060409.1	mRNA
miR-6873-y	XM_017060410.1	mRNA
miR-6873-y	XM_017060414.1	mRNA
miR-6873-y	XM_017060460.1	mRNA
miR-6873-y	XM_017060568.1	mRNA
miR-6873-y	XM_017060649.1	mRNA
miR-6873-y	XM_017060766.1	mRNA
miR-6873-y	XM_017060767.1	mRNA
miR-6873-y	XM_017060768.1	mRNA
miR-6873-y	XM_017060769.1	mRNA
miR-6873-y	XM_017061055.1	mRNA
miR-6873-y	XM_017061115.1	mRNA
miR-6873-y	XM_017061271.1	mRNA
miR-6873-y	XM_017061273.1	mRNA
miR-6873-y	XM_017061274.1	mRNA
miR-6873-y	XM_017061505.1	mRNA
miR-6873-y	XM_017061506.1	mRNA
miR-6873-y	XM_017061532.1	mRNA
miR-6873-y	XM_017061627.1	mRNA
miR-6873-y	XM_017061791.1	mRNA
miR-6873-y	XM_017061802.1	mRNA
miR-6873-y	XM_017061921.1	mRNA
miR-6873-y	XM_017061928.1	mRNA
miR-6873-y	XM_017061967.1	mRNA
miR-6873-y	XM_017062013.1	mRNA
miR-6873-y	XM_017062014.1	mRNA
miR-6873-y	XM_017062016.1	mRNA
miR-6873-y	XM_017062017.1	mRNA
miR-6873-y	XM_017062018.1	mRNA
miR-6873-y	XM_017062019.1	mRNA
miR-6873-y	XM_017062020.1	mRNA
miR-6873-y	XM_017062021.1	mRNA
miR-6873-y	XM_017062022.1	mRNA
miR-6873-y	XM_017062023.1	mRNA
miR-6873-y	XM_017062062.1	mRNA
miR-6873-y	XM_017062072.1	mRNA
miR-6873-y	XM_017062073.1	mRNA
miR-6873-y	XM_017062311.1	mRNA
miR-6873-y	XM_017062312.1	mRNA
miR-6873-y	XM_017062376.1	mRNA
miR-6873-y	XM_017062377.1	mRNA
miR-6873-y	XM_017062631.1	mRNA
miR-6873-y	XM_017062708.1	mRNA
miR-6873-y	XM_017062938.1	mRNA
miR-6873-y	XM_017063218.1	mRNA
miR-6873-y	XM_017063313.1	mRNA
miR-6873-y	XM_017063450.1	mRNA
miR-6873-y	XM_017063454.1	mRNA
miR-6873-y	XM_017063496.1	mRNA
miR-6873-y	XM_017063497.1	mRNA
miR-6873-y	XM_017063498.1	mRNA
miR-6873-y	XM_017063499.1	mRNA
miR-6873-y	XM_017063500.1	mRNA
miR-6873-y	XM_017063501.1	mRNA
miR-6873-y	XM_017063502.1	mRNA
miR-6873-y	XM_017063503.1	mRNA
miR-6873-y	XM_017063504.1	mRNA
miR-6873-y	XM_017063506.1	mRNA
miR-6873-y	XM_017063507.1	mRNA
miR-6873-y	XM_017063508.1	mRNA
miR-6873-y	XM_017063509.1	mRNA
miR-6873-y	XM_017063510.1	mRNA
miR-6873-y	XM_017063511.1	mRNA
miR-6873-y	XM_017063512.1	mRNA
miR-6873-y	XM_017063513.1	mRNA
miR-6873-y	XM_017063514.1	mRNA
miR-6873-y	XM_017063515.1	mRNA
miR-6873-y	XM_017063516.1	mRNA
miR-6873-y	XM_017063517.1	mRNA
miR-6873-y	XM_017063599.1	mRNA
miR-6873-y	XM_017063610.1	mRNA
miR-6873-y	XM_017063706.1	mRNA
miR-6873-y	XM_017063752.1	mRNA
miR-6873-y	XM_017063753.1	mRNA
miR-6873-y	XM_017063980.1	mRNA
miR-6873-y	XM_017063981.1	mRNA
miR-6873-y	XM_017063982.1	mRNA
miR-6873-y	XM_017064116.1	mRNA
miR-6873-y	XM_017064233.1	mRNA
miR-6873-y	XM_017064241.1	mRNA
miR-6873-y	XM_017064249.1	mRNA
miR-6873-y	XM_017064258.1	mRNA
miR-6873-y	XM_017064523.1	mRNA
miR-6873-y	XM_017064524.1	mRNA
miR-6873-y	XM_017064525.1	mRNA
miR-6873-y	XM_017064526.1	mRNA
miR-6873-y	XM_017064527.1	mRNA
miR-6873-y	XM_017064528.1	mRNA
miR-6873-y	XM_017064529.1	mRNA
miR-6873-y	XM_017064530.1	mRNA
miR-6873-y	XM_017064532.1	mRNA
miR-6873-y	XM_017064533.1	mRNA
miR-6873-y	XM_017064557.1	mRNA
miR-6873-y	XM_017064581.1	mRNA
miR-6873-y	XM_017064582.1	mRNA
miR-6873-y	XM_017064583.1	mRNA
miR-6873-y	XM_017064584.1	mRNA
miR-6873-y	XM_017064585.1	mRNA
miR-6873-y	XM_017064695.1	mRNA
miR-6873-y	XM_017064696.1	mRNA
miR-6873-y	XM_017064697.1	mRNA
miR-6873-y	XM_017064708.1	mRNA
miR-6873-y	XM_017064779.1	mRNA
miR-6873-y	XM_017064794.1	mRNA
miR-6873-y	XM_017064922.1	mRNA
miR-6873-y	XM_017064923.1	mRNA
miR-6873-y	XM_017064924.1	mRNA
miR-6873-y	XM_017064925.1	mRNA
miR-6873-y	XM_017064927.1	mRNA
miR-6873-y	XM_017064928.1	mRNA
miR-6873-y	XM_017064929.1	mRNA
miR-6873-y	XM_017064973.1	mRNA
miR-6873-y	XM_017065014.1	mRNA
miR-6873-y	XM_017065015.1	mRNA
miR-6873-y	XM_017065016.1	mRNA
miR-6873-y	XM_017065017.1	mRNA
miR-6873-y	XM_017065018.1	mRNA
miR-6873-y	XM_017065248.1	mRNA
miR-6873-y	XM_017065315.1	mRNA
miR-6873-y	XM_017065413.1	mRNA
miR-6873-y	XM_017065414.1	mRNA
miR-6873-y	XM_017065483.1	mRNA
miR-6873-y	XM_017065484.1	mRNA
miR-6873-y	XM_017065670.1	mRNA
miR-6873-y	XM_017065671.1	mRNA
miR-6873-y	XM_017065673.1	mRNA
miR-6873-y	XM_017065678.1	mRNA
miR-6873-y	XM_017065680.1	mRNA
miR-6873-y	XM_017065752.1	mRNA
miR-6873-y	XM_017065764.1	mRNA
miR-6873-y	XM_017065807.1	mRNA
miR-6873-y	XM_017065808.1	mRNA
miR-6873-y	XM_017065809.1	mRNA
miR-6873-y	XM_017065810.1	mRNA
miR-6873-y	XM_017065829.1	mRNA
miR-6873-y	XM_017065831.1	mRNA
miR-6873-y	XM_017065832.1	mRNA
miR-6873-y	XM_017065833.1	mRNA
miR-6873-y	XM_017065886.1	mRNA
miR-6873-y	XM_017065905.1	mRNA
miR-6873-y	XM_017065925.1	mRNA
miR-6873-y	XM_017065978.1	mRNA
miR-6873-y	XM_017065988.1	mRNA
miR-6873-y	XM_017065997.1	mRNA
miR-6873-y	XM_017066007.1	mRNA
miR-6873-y	XM_017066146.1	mRNA
miR-6873-y	XM_017066179.1	mRNA
miR-6873-y	XM_017066224.1	mRNA
miR-6873-y	XM_017066228.1	mRNA
miR-6873-y	XM_017066232.1	mRNA
miR-6873-y	XM_017066375.1	mRNA
miR-6873-y	XM_017066376.1	mRNA
miR-6873-y	XM_017066378.1	mRNA
miR-6873-y	XM_017066379.1	mRNA
miR-6873-y	XM_017066381.1	mRNA
miR-6873-y	XM_017066382.1	mRNA
miR-6873-y	XM_017066417.1	mRNA
miR-6873-y	XM_017066461.1	mRNA
miR-6873-y	XM_017066465.1	mRNA
miR-6873-y	XM_017066610.1	mRNA
miR-6873-y	XM_017066611.1	mRNA
miR-6873-y	XM_017066612.1	mRNA
miR-6873-y	XM_017066613.1	mRNA
miR-6873-y	XM_017066614.1	mRNA
miR-6873-y	XM_017066615.1	mRNA
miR-6873-y	XM_017066616.1	mRNA
miR-6873-y	XM_017066617.1	mRNA
miR-6873-y	XM_017066623.1	mRNA
miR-6873-y	XM_017066631.1	mRNA
miR-6873-y	XM_017066637.1	mRNA
miR-6873-y	XM_017066638.1	mRNA
miR-6873-y	XM_017066645.1	mRNA
miR-6873-y	XM_017066647.1	mRNA
miR-6873-y	XM_017066649.1	mRNA
miR-6873-y	XM_017066655.1	mRNA
miR-6873-y	XM_017066665.1	mRNA
miR-6873-y	XM_017066797.1	mRNA
miR-6873-y	XM_017066886.1	mRNA
miR-6873-y	XM_017066887.1	mRNA
miR-6873-y	XM_017066965.1	mRNA
miR-6873-y	XM_017066966.1	mRNA
miR-6873-y	XM_017066992.1	mRNA
miR-6873-y	XM_017067075.1	mRNA
miR-6873-y	XM_017067146.1	mRNA
miR-6873-y	XM_017067157.1	mRNA
miR-6873-y	XM_017067165.1	mRNA
miR-6873-y	XM_017067174.1	mRNA
miR-6873-y	XM_017067219.1	mRNA
miR-6873-y	XM_017067220.1	mRNA
miR-6873-y	XM_017067221.1	mRNA
miR-6873-y	XM_017067222.1	mRNA
miR-6873-y	XM_017067223.1	mRNA
miR-6873-y	XM_017067224.1	mRNA
miR-6873-y	XM_017067347.1	mRNA
miR-6873-y	XM_017067356.1	mRNA
miR-6873-y	XM_017067359.1	mRNA
miR-6873-y	XM_017067360.1	mRNA
miR-6873-y	XM_017067361.1	mRNA
miR-6873-y	XM_017067362.1	mRNA
miR-4968-y	XM_017057803.1	mRNA
miR-4968-y	XM_017063144.1	mRNA
miR-4968-y	XM_017064900.1	mRNA
miR-4968-y	XM_017066881.1	mRNA
miR-4968-y	XM_017066882.1	mRNA
miR-4968-y	XM_017066883.1	mRNA
miR-4968-y	XM_017066884.1	mRNA
miR-4968-y	XM_017067122.1	mRNA
miR-7847-y	XM_017049464.1	mRNA
miR-7847-y	XM_017052225.1	mRNA
miR-7847-y	XM_017052234.1	mRNA
miR-7847-y	XM_017052247.1	mRNA
miR-7847-y	XM_017052262.1	mRNA
miR-7847-y	XM_017053887.1	mRNA
miR-7847-y	XM_017054186.1	mRNA
miR-7847-y	XM_017054187.1	mRNA
miR-7847-y	XM_017055088.1	mRNA
miR-7847-y	XM_017056455.1	mRNA
miR-7847-y	XM_017057155.1	mRNA
miR-7847-y	XM_017057156.1	mRNA
miR-7847-y	XM_017057157.1	mRNA
miR-7847-y	XM_017057158.1	mRNA
miR-7847-y	XM_017057159.1	mRNA
miR-7847-y	XM_017057160.1	mRNA
miR-7847-y	XM_017057161.1	mRNA
miR-7847-y	XM_017059328.1	mRNA
miR-7847-y	XM_017059329.1	mRNA
miR-7847-y	XM_017059330.1	mRNA
miR-7847-y	XM_017059331.1	mRNA
miR-7847-y	XM_017059718.1	mRNA
miR-7847-y	XM_017059860.1	mRNA
miR-7847-y	XM_017061566.1	mRNA
miR-7847-y	XM_017061567.1	mRNA
miR-7847-y	XM_017064097.1	mRNA
miR-7847-y	XM_017064952.1	mRNA
miR-1895-y	XM_017048749.1	mRNA
miR-1895-y	XM_017048750.1	mRNA
miR-1895-y	XM_017048751.1	mRNA
miR-1895-y	XM_017048752.1	mRNA
miR-1895-y	XM_017048987.1	mRNA
miR-1895-y	XM_017049818.1	mRNA
miR-1895-y	XM_017050352.1	mRNA
miR-1895-y	XM_017050353.1	mRNA
miR-1895-y	XM_017051387.1	mRNA
miR-1895-y	XM_017051514.1	mRNA
miR-1895-y	XM_017051562.1	mRNA
miR-1895-y	XM_017051570.1	mRNA
miR-1895-y	XM_017051589.1	mRNA
miR-1895-y	XM_017052504.1	mRNA
miR-1895-y	XM_017052522.1	mRNA
miR-1895-y	XM_017052541.1	mRNA
miR-1895-y	XM_017052616.1	mRNA
miR-1895-y	XM_017052625.1	mRNA
miR-1895-y	XM_017052633.1	mRNA
miR-1895-y	XM_017052874.1	mRNA
miR-1895-y	XM_017052875.1	mRNA
miR-1895-y	XM_017054470.1	mRNA
miR-1895-y	XM_017055338.1	mRNA
miR-1895-y	XM_017055519.1	mRNA
miR-1895-y	XM_017057268.1	mRNA
miR-1895-y	XM_017057269.1	mRNA
miR-1895-y	XM_017057270.1	mRNA
miR-1895-y	XM_017057296.1	mRNA
miR-1895-y	XM_017057681.1	mRNA
miR-1895-y	XM_017057731.1	mRNA
miR-1895-y	XM_017057732.1	mRNA
miR-1895-y	XM_017057733.1	mRNA
miR-1895-y	XM_017057734.1	mRNA
miR-1895-y	XM_017057735.1	mRNA
miR-1895-y	XM_017057737.1	mRNA
miR-1895-y	XM_017057739.1	mRNA
miR-1895-y	XM_017058472.1	mRNA
miR-1895-y	XM_017058674.1	mRNA
miR-1895-y	XM_017059351.1	mRNA
miR-1895-y	XM_017059860.1	mRNA
miR-1895-y	XM_017060414.1	mRNA
miR-1895-y	XM_017060546.1	mRNA
miR-1895-y	XM_017060911.1	mRNA
miR-1895-y	XM_017061908.1	mRNA
miR-1895-y	XM_017061909.1	mRNA
miR-1895-y	XM_017062938.1	mRNA
miR-1895-y	XM_017063244.1	mRNA
miR-1895-y	XM_017063282.1	mRNA
miR-1895-y	XM_017063313.1	mRNA
miR-1895-y	XM_017064141.1	mRNA
miR-1895-y	XM_017064142.1	mRNA
miR-1895-y	XM_017064789.1	mRNA
miR-1895-y	XM_017065752.1	mRNA
miR-1895-y	XM_017066019.1	mRNA
miR-1895-y	XM_017066027.1	mRNA
miR-1895-y	XM_017066034.1	mRNA
miR-1895-y	XM_017066043.1	mRNA
miR-1895-y	XM_017066123.1	mRNA
miR-1895-y	XM_017066124.1	mRNA
miR-1895-y	XM_017066173.1	mRNA
miR-1895-y	XM_017066174.1	mRNA
miR-1895-y	XM_017066417.1	mRNA
miR-265-y	novel_circ_011296	circRNA
miR-4962-y	novel_circ_006487	circRNA
miR-4962-y	novel_circ_016144	circRNA
miR-6873-y	novel_circ_000944	circRNA
miR-6873-y	novel_circ_015008	circRNA
miR-1895-y	novel_circ_017693	circRNA
miR-7069-x	novel_circ_018620	circRNA
miR-9883-x	novel_circ_001656	circRNA
miR-9891-y	novel_circ_016623	circRNA
miR-598-y	novel_circ_005186	circRNA
miR-598-y	novel_circ_015903	circRNA
miR-788-x	novel_circ_016623	circRNA
miR-6869-y	novel_circ_015903	circRNA
miR-129-x	novel_circ_016906	circRNA
miR-182-x	novel_circ_016946	circRNA
miR-265-y	novel_circ_015621	circRNA
miR-4962-y	novel_circ_008114	circRNA
miR-4962-y	novel_circ_010617	circRNA
miR-1755-x	novel_circ_016924	circRNA
miR-6408-y	novel_circ_008613	circRNA
miR-9226-y	novel_circ_015903	circRNA
miR-6873-y	novel_circ_005641	circRNA
miR-6873-y	novel_circ_008997	circRNA
miR-6873-y	novel_circ_010617	circRNA
miR-6873-y	novel_circ_011419	circRNA
miR-4286-z	novel_circ_012337	circRNA
miR-4968-y	novel_circ_018766	circRNA
miR-7847-y	novel_circ_005641	circRNA

## Sheet: S4
Supplementary Table 4 Summary of DEcircRNA-miRNA-mRNA pairs in AcCK2 vs AcT2 comparison group
miRNA ID	mRNA/circRNA ID	Type of mRNA/circRNA
miR-9891-y	XM_017054114.1	mRNA
miR-9891-y	XM_017056203.1	mRNA
miR-9891-y	XM_017056204.1	mRNA
miR-9891-y	XM_017056205.1	mRNA
miR-9891-y	XM_017065827.1	mRNA
miR-9891-y	XM_017065828.1	mRNA
miR-9891-y	XM_017066424.1	mRNA
miR-265-y	XM_017048761.1	mRNA
miR-265-y	XM_017049276.1	mRNA
miR-265-y	XM_017049500.1	mRNA
miR-265-y	XM_017050091.1	mRNA
miR-265-y	XM_017050190.1	mRNA
miR-265-y	XM_017050191.1	mRNA
miR-265-y	XM_017050193.1	mRNA
miR-265-y	XM_017050427.1	mRNA
miR-265-y	XM_017050609.1	mRNA
miR-265-y	XM_017050610.1	mRNA
miR-265-y	XM_017050959.1	mRNA
miR-265-y	XM_017050960.1	mRNA
miR-265-y	XM_017050962.1	mRNA
miR-265-y	XM_017051357.1	mRNA
miR-265-y	XM_017051358.1	mRNA
miR-265-y	XM_017051359.1	mRNA
miR-265-y	XM_017051360.1	mRNA
miR-265-y	XM_017052184.1	mRNA
miR-265-y	XM_017052527.1	mRNA
miR-265-y	XM_017053018.1	mRNA
miR-265-y	XM_017053019.1	mRNA
miR-265-y	XM_017053020.1	mRNA
miR-265-y	XM_017053021.1	mRNA
miR-265-y	XM_017053022.1	mRNA
miR-265-y	XM_017053024.1	mRNA
miR-265-y	XM_017053265.1	mRNA
miR-265-y	XM_017054280.1	mRNA
miR-265-y	XM_017054282.1	mRNA
miR-265-y	XM_017055168.1	mRNA
miR-265-y	XM_017056109.1	mRNA
miR-265-y	XM_017057367.1	mRNA
miR-265-y	XM_017057368.1	mRNA
miR-265-y	XM_017057369.1	mRNA
miR-265-y	XM_017057745.1	mRNA
miR-265-y	XM_017057896.1	mRNA
miR-265-y	XM_017057897.1	mRNA
miR-265-y	XM_017057898.1	mRNA
miR-265-y	XM_017057899.1	mRNA
miR-265-y	XM_017057900.1	mRNA
miR-265-y	XM_017057901.1	mRNA
miR-265-y	XM_017058099.1	mRNA
miR-265-y	XM_017058108.1	mRNA
miR-265-y	XM_017058279.1	mRNA
miR-265-y	XM_017058282.1	mRNA
miR-265-y	XM_017058283.1	mRNA
miR-265-y	XM_017058319.1	mRNA
miR-265-y	XM_017058465.1	mRNA
miR-265-y	XM_017058920.1	mRNA
miR-265-y	XM_017059008.1	mRNA
miR-265-y	XM_017059386.1	mRNA
miR-265-y	XM_017059387.1	mRNA
miR-265-y	XM_017059388.1	mRNA
miR-265-y	XM_017059390.1	mRNA
miR-265-y	XM_017059391.1	mRNA
miR-265-y	XM_017059392.1	mRNA
miR-265-y	XM_017059785.1	mRNA
miR-265-y	XM_017060399.1	mRNA
miR-265-y	XM_017060547.1	mRNA
miR-265-y	XM_017060548.1	mRNA
miR-265-y	XM_017060549.1	mRNA
miR-265-y	XM_017060550.1	mRNA
miR-265-y	XM_017060844.1	mRNA
miR-265-y	XM_017061725.1	mRNA
miR-265-y	XM_017062062.1	mRNA
miR-265-y	XM_017062403.1	mRNA
miR-265-y	XM_017062417.1	mRNA
miR-265-y	XM_017062450.1	mRNA
miR-265-y	XM_017062566.1	mRNA
miR-265-y	XM_017062567.1	mRNA
miR-265-y	XM_017063538.1	mRNA
miR-265-y	XM_017063539.1	mRNA
miR-265-y	XM_017063540.1	mRNA
miR-265-y	XM_017063541.1	mRNA
miR-265-y	XM_017063542.1	mRNA
miR-265-y	XM_017063543.1	mRNA
miR-265-y	XM_017063544.1	mRNA
miR-265-y	XM_017063633.1	mRNA
miR-265-y	XM_017063883.1	mRNA
miR-265-y	XM_017063884.1	mRNA
miR-265-y	XM_017063893.1	mRNA
miR-265-y	XM_017065379.1	mRNA
miR-265-y	XM_017065413.1	mRNA
miR-265-y	XM_017065414.1	mRNA
miR-265-y	XM_017065540.1	mRNA
miR-265-y	XM_017066123.1	mRNA
miR-265-y	XM_017066124.1	mRNA
miR-265-y	XM_017066424.1	mRNA
miR-265-y	XM_017066965.1	mRNA
miR-265-y	XM_017066966.1	mRNA
miR-265-y	XM_017067102.1	mRNA
miR-4962-y	XM_017048253.1	mRNA
miR-4962-y	XM_017048256.1	mRNA
miR-4962-y	XM_017048298.1	mRNA
miR-4962-y	XM_017048300.1	mRNA
miR-4962-y	XM_017048330.1	mRNA
miR-4962-y	XM_017048357.1	mRNA
miR-4962-y	XM_017048358.1	mRNA
miR-4962-y	XM_017048359.1	mRNA
miR-4962-y	XM_017048360.1	mRNA
miR-4962-y	XM_017048361.1	mRNA
miR-4962-y	XM_017048363.1	mRNA
miR-4962-y	XM_017048364.1	mRNA
miR-4962-y	XM_017048365.1	mRNA
miR-4962-y	XM_017048366.1	mRNA
miR-4962-y	XM_017048367.1	mRNA
miR-4962-y	XM_017048370.1	mRNA
miR-4962-y	XM_017048749.1	mRNA
miR-4962-y	XM_017048750.1	mRNA
miR-4962-y	XM_017048751.1	mRNA
miR-4962-y	XM_017048752.1	mRNA
miR-4962-y	XM_017048753.1	mRNA
miR-4962-y	XM_017048755.1	mRNA
miR-4962-y	XM_017048756.1	mRNA
miR-4962-y	XM_017048757.1	mRNA
miR-4962-y	XM_017048758.1	mRNA
miR-4962-y	XM_017048759.1	mRNA
miR-4962-y	XM_017048760.1	mRNA
miR-4962-y	XM_017048882.1	mRNA
miR-4962-y	XM_017048883.1	mRNA
miR-4962-y	XM_017048884.1	mRNA
miR-4962-y	XM_017048899.1	mRNA
miR-4962-y	XM_017048900.1	mRNA
miR-4962-y	XM_017048931.1	mRNA
miR-4962-y	XM_017048987.1	mRNA
miR-4962-y	XM_017049136.1	mRNA
miR-4962-y	XM_017049137.1	mRNA
miR-4962-y	XM_017049185.1	mRNA
miR-4962-y	XM_017049219.1	mRNA
miR-4962-y	XM_017049229.1	mRNA
miR-4962-y	XM_017049321.1	mRNA
miR-4962-y	XM_017049416.1	mRNA
miR-4962-y	XM_017049973.1	mRNA
miR-4962-y	XM_017050091.1	mRNA
miR-4962-y	XM_017050099.1	mRNA
miR-4962-y	XM_017050292.1	mRNA
miR-4962-y	XM_017050300.1	mRNA
miR-4962-y	XM_017050301.1	mRNA
miR-4962-y	XM_017050302.1	mRNA
miR-4962-y	XM_017050303.1	mRNA
miR-4962-y	XM_017050304.1	mRNA
miR-4962-y	XM_017050305.1	mRNA
miR-4962-y	XM_017050306.1	mRNA
miR-4962-y	XM_017050307.1	mRNA
miR-4962-y	XM_017050308.1	mRNA
miR-4962-y	XM_017050309.1	mRNA
miR-4962-y	XM_017050310.1	mRNA
miR-4962-y	XM_017050311.1	mRNA
miR-4962-y	XM_017050312.1	mRNA
miR-4962-y	XM_017050313.1	mRNA
miR-4962-y	XM_017050314.1	mRNA
miR-4962-y	XM_017050315.1	mRNA
miR-4962-y	XM_017050316.1	mRNA
miR-4962-y	XM_017050325.1	mRNA
miR-4962-y	XM_017050352.1	mRNA
miR-4962-y	XM_017050353.1	mRNA
miR-4962-y	XM_017050358.1	mRNA
miR-4962-y	XM_017050447.1	mRNA
miR-4962-y	XM_017050457.1	mRNA
miR-4962-y	XM_017050458.1	mRNA
miR-4962-y	XM_017050586.1	mRNA
miR-4962-y	XM_017050591.1	mRNA
miR-4962-y	XM_017050601.1	mRNA
miR-4962-y	XM_017050650.1	mRNA
miR-4962-y	XM_017050680.1	mRNA
miR-4962-y	XM_017050702.1	mRNA
miR-4962-y	XM_017051293.1	mRNA
miR-4962-y	XM_017051341.1	mRNA
miR-4962-y	XM_017051435.1	mRNA
miR-4962-y	XM_017051444.1	mRNA
miR-4962-y	XM_017051452.1	mRNA
miR-4962-y	XM_017051470.1	mRNA
miR-4962-y	XM_017051481.1	mRNA
miR-4962-y	XM_017051489.1	mRNA
miR-4962-y	XM_017051522.1	mRNA
miR-4962-y	XM_017051558.1	mRNA
miR-4962-y	XM_017051562.1	mRNA
miR-4962-y	XM_017051570.1	mRNA
miR-4962-y	XM_017051589.1	mRNA
miR-4962-y	XM_017051802.1	mRNA
miR-4962-y	XM_017051973.1	mRNA
miR-4962-y	XM_017051975.1	mRNA
miR-4962-y	XM_017051976.1	mRNA
miR-4962-y	XM_017051977.1	mRNA
miR-4962-y	XM_017052218.1	mRNA
miR-4962-y	XM_017052225.1	mRNA
miR-4962-y	XM_017052247.1	mRNA
miR-4962-y	XM_017052405.1	mRNA
miR-4962-y	XM_017052406.1	mRNA
miR-4962-y	XM_017052407.1	mRNA
miR-4962-y	XM_017052408.1	mRNA
miR-4962-y	XM_017052409.1	mRNA
miR-4962-y	XM_017052410.1	mRNA
miR-4962-y	XM_017052420.1	mRNA
miR-4962-y	XM_017052466.1	mRNA
miR-4962-y	XM_017052467.1	mRNA
miR-4962-y	XM_017052504.1	mRNA
miR-4962-y	XM_017052545.1	mRNA
miR-4962-y	XM_017052546.1	mRNA
miR-4962-y	XM_017052676.1	mRNA
miR-4962-y	XM_017052677.1	mRNA
miR-4962-y	XM_017052736.1	mRNA
miR-4962-y	XM_017052746.1	mRNA
miR-4962-y	XM_017052852.1	mRNA
miR-4962-y	XM_017052853.1	mRNA
miR-4962-y	XM_017052854.1	mRNA
miR-4962-y	XM_017052856.1	mRNA
miR-4962-y	XM_017052866.1	mRNA
miR-4962-y	XM_017052873.1	mRNA
miR-4962-y	XM_017052892.1	mRNA
miR-4962-y	XM_017052893.1	mRNA
miR-4962-y	XM_017052894.1	mRNA
miR-4962-y	XM_017052895.1	mRNA
miR-4962-y	XM_017052897.1	mRNA
miR-4962-y	XM_017052898.1	mRNA
miR-4962-y	XM_017052899.1	mRNA
miR-4962-y	XM_017052900.1	mRNA
miR-4962-y	XM_017052901.1	mRNA
miR-4962-y	XM_017052903.1	mRNA
miR-4962-y	XM_017052904.1	mRNA
miR-4962-y	XM_017053014.1	mRNA
miR-4962-y	XM_017053023.1	mRNA
miR-4962-y	XM_017053031.1	mRNA
miR-4962-y	XM_017053168.1	mRNA
miR-4962-y	XM_017053211.1	mRNA
miR-4962-y	XM_017053213.1	mRNA
miR-4962-y	XM_017053374.1	mRNA
miR-4962-y	XM_017053375.1	mRNA
miR-4962-y	XM_017053376.1	mRNA
miR-4962-y	XM_017053377.1	mRNA
miR-4962-y	XM_017053378.1	mRNA
miR-4962-y	XM_017053461.1	mRNA
miR-4962-y	XM_017053511.1	mRNA
miR-4962-y	XM_017053512.1	mRNA
miR-4962-y	XM_017053514.1	mRNA
miR-4962-y	XM_017053515.1	mRNA
miR-4962-y	XM_017053621.1	mRNA
miR-4962-y	XM_017053622.1	mRNA
miR-4962-y	XM_017053623.1	mRNA
miR-4962-y	XM_017053624.1	mRNA
miR-4962-y	XM_017053625.1	mRNA
miR-4962-y	XM_017053699.1	mRNA
miR-4962-y	XM_017053700.1	mRNA
miR-4962-y	XM_017053701.1	mRNA
miR-4962-y	XM_017053751.1	mRNA
miR-4962-y	XM_017053752.1	mRNA
miR-4962-y	XM_017053753.1	mRNA
miR-4962-y	XM_017054018.1	mRNA
miR-4962-y	XM_017054073.1	mRNA
miR-4962-y	XM_017054116.1	mRNA
miR-4962-y	XM_017054161.1	mRNA
miR-4962-y	XM_017054267.1	mRNA
miR-4962-y	XM_017054470.1	mRNA
miR-4962-y	XM_017054558.1	mRNA
miR-4962-y	XM_017054559.1	mRNA
miR-4962-y	XM_017054560.1	mRNA
miR-4962-y	XM_017054592.1	mRNA
miR-4962-y	XM_017054923.1	mRNA
miR-4962-y	XM_017055214.1	mRNA
miR-4962-y	XM_017055215.1	mRNA
miR-4962-y	XM_017055338.1	mRNA
miR-4962-y	XM_017055344.1	mRNA
miR-4962-y	XM_017055345.1	mRNA
miR-4962-y	XM_017055346.1	mRNA
miR-4962-y	XM_017055420.1	mRNA
miR-4962-y	XM_017055421.1	mRNA
miR-4962-y	XM_017055422.1	mRNA
miR-4962-y	XM_017055423.1	mRNA
miR-4962-y	XM_017055424.1	mRNA
miR-4962-y	XM_017055425.1	mRNA
miR-4962-y	XM_017055426.1	mRNA
miR-4962-y	XM_017055427.1	mRNA
miR-4962-y	XM_017055428.1	mRNA
miR-4962-y	XM_017055565.1	mRNA
miR-4962-y	XM_017055566.1	mRNA
miR-4962-y	XM_017055567.1	mRNA
miR-4962-y	XM_017055625.1	mRNA
miR-4962-y	XM_017055776.1	mRNA
miR-4962-y	XM_017055777.1	mRNA
miR-4962-y	XM_017055778.1	mRNA
miR-4962-y	XM_017055779.1	mRNA
miR-4962-y	XM_017055780.1	mRNA
miR-4962-y	XM_017056066.1	mRNA
miR-4962-y	XM_017056134.1	mRNA
miR-4962-y	XM_017056162.1	mRNA
miR-4962-y	XM_017056163.1	mRNA
miR-4962-y	XM_017056164.1	mRNA
miR-4962-y	XM_017056200.1	mRNA
miR-4962-y	XM_017056201.1	mRNA
miR-4962-y	XM_017056233.1	mRNA
miR-4962-y	XM_017056234.1	mRNA
miR-4962-y	XM_017056355.1	mRNA
miR-4962-y	XM_017056356.1	mRNA
miR-4962-y	XM_017056357.1	mRNA
miR-4962-y	XM_017056773.1	mRNA
miR-4962-y	XM_017056774.1	mRNA
miR-4962-y	XM_017056846.1	mRNA
miR-4962-y	XM_017057165.1	mRNA
miR-4962-y	XM_017057716.1	mRNA
miR-4962-y	XM_017057727.1	mRNA
miR-4962-y	XM_017057738.1	mRNA
miR-4962-y	XM_017057745.1	mRNA
miR-4962-y	XM_017057905.1	mRNA
miR-4962-y	XM_017057977.1	mRNA
miR-4962-y	XM_017058058.1	mRNA
miR-4962-y	XM_017058104.1	mRNA
miR-4962-y	XM_017058105.1	mRNA
miR-4962-y	XM_017058106.1	mRNA
miR-4962-y	XM_017058201.1	mRNA
miR-4962-y	XM_017058202.1	mRNA
miR-4962-y	XM_017058204.1	mRNA
miR-4962-y	XM_017058296.1	mRNA
miR-4962-y	XM_017058465.1	mRNA
miR-4962-y	XM_017058531.1	mRNA
miR-4962-y	XM_017058637.1	mRNA
miR-4962-y	XM_017058999.1	mRNA
miR-4962-y	XM_017059000.1	mRNA
miR-4962-y	XM_017059193.1	mRNA
miR-4962-y	XM_017059196.1	mRNA
miR-4962-y	XM_017059214.1	mRNA
miR-4962-y	XM_017059573.1	mRNA
miR-4962-y	XM_017059785.1	mRNA
miR-4962-y	XM_017059898.1	mRNA
miR-4962-y	XM_017059899.1	mRNA
miR-4962-y	XM_017059900.1	mRNA
miR-4962-y	XM_017059916.1	mRNA
miR-4962-y	XM_017059917.1	mRNA
miR-4962-y	XM_017059918.1	mRNA
miR-4962-y	XM_017059919.1	mRNA
miR-4962-y	XM_017059920.1	mRNA
miR-4962-y	XM_017059973.1	mRNA
miR-4962-y	XM_017059983.1	mRNA
miR-4962-y	XM_017060111.1	mRNA
miR-4962-y	XM_017060112.1	mRNA
miR-4962-y	XM_017060113.1	mRNA
miR-4962-y	XM_017060114.1	mRNA
miR-4962-y	XM_017060115.1	mRNA
miR-4962-y	XM_017060194.1	mRNA
miR-4962-y	XM_017060281.1	mRNA
miR-4962-y	XM_017060383.1	mRNA
miR-4962-y	XM_017060384.1	mRNA
miR-4962-y	XM_017060385.1	mRNA
miR-4962-y	XM_017060386.1	mRNA
miR-4962-y	XM_017060388.1	mRNA
miR-4962-y	XM_017060389.1	mRNA
miR-4962-y	XM_017060390.1	mRNA
miR-4962-y	XM_017060391.1	mRNA
miR-4962-y	XM_017060414.1	mRNA
miR-4962-y	XM_017060415.1	mRNA
miR-4962-y	XM_017060425.1	mRNA
miR-4962-y	XM_017060426.1	mRNA
miR-4962-y	XM_017060460.1	mRNA
miR-4962-y	XM_017060561.1	mRNA
miR-4962-y	XM_017060911.1	mRNA
miR-4962-y	XM_017061600.1	mRNA
miR-4962-y	XM_017061610.1	mRNA
miR-4962-y	XM_017061619.1	mRNA
miR-4962-y	XM_017061669.1	mRNA
miR-4962-y	XM_017061867.1	mRNA
miR-4962-y	XM_017061916.1	mRNA
miR-4962-y	XM_017061983.1	mRNA
miR-4962-y	XM_017061989.1	mRNA
miR-4962-y	XM_017061990.1	mRNA
miR-4962-y	XM_017061991.1	mRNA
miR-4962-y	XM_017061993.1	mRNA
miR-4962-y	XM_017062311.1	mRNA
miR-4962-y	XM_017062312.1	mRNA
miR-4962-y	XM_017062401.1	mRNA
miR-4962-y	XM_017062403.1	mRNA
miR-4962-y	XM_017062528.1	mRNA
miR-4962-y	XM_017062529.1	mRNA
miR-4962-y	XM_017062530.1	mRNA
miR-4962-y	XM_017062531.1	mRNA
miR-4962-y	XM_017062532.1	mRNA
miR-4962-y	XM_017062533.1	mRNA
miR-4962-y	XM_017062552.1	mRNA
miR-4962-y	XM_017062553.1	mRNA
miR-4962-y	XM_017062575.1	mRNA
miR-4962-y	XM_017062576.1	mRNA
miR-4962-y	XM_017062577.1	mRNA
miR-4962-y	XM_017062624.1	mRNA
miR-4962-y	XM_017062668.1	mRNA
miR-4962-y	XM_017062903.1	mRNA
miR-4962-y	XM_017063141.1	mRNA
miR-4962-y	XM_017063149.1	mRNA
miR-4962-y	XM_017063157.1	mRNA
miR-4962-y	XM_017063165.1	mRNA
miR-4962-y	XM_017063167.1	mRNA
miR-4962-y	XM_017063168.1	mRNA
miR-4962-y	XM_017063169.1	mRNA
miR-4962-y	XM_017063170.1	mRNA
miR-4962-y	XM_017063171.1	mRNA
miR-4962-y	XM_017063172.1	mRNA
miR-4962-y	XM_017063181.1	mRNA
miR-4962-y	XM_017063187.1	mRNA
miR-4962-y	XM_017063188.1	mRNA
miR-4962-y	XM_017063189.1	mRNA
miR-4962-y	XM_017063190.1	mRNA
miR-4962-y	XM_017063191.1	mRNA
miR-4962-y	XM_017063192.1	mRNA
miR-4962-y	XM_017063194.1	mRNA
miR-4962-y	XM_017063195.1	mRNA
miR-4962-y	XM_017063196.1	mRNA
miR-4962-y	XM_017063197.1	mRNA
miR-4962-y	XM_017063198.1	mRNA
miR-4962-y	XM_017063199.1	mRNA
miR-4962-y	XM_017063200.1	mRNA
miR-4962-y	XM_017063201.1	mRNA
miR-4962-y	XM_017063202.1	mRNA
miR-4962-y	XM_017063209.1	mRNA
miR-4962-y	XM_017063215.1	mRNA
miR-4962-y	XM_017063219.1	mRNA
miR-4962-y	XM_017063229.1	mRNA
miR-4962-y	XM_017063235.1	mRNA
miR-4962-y	XM_017063243.1	mRNA
miR-4962-y	XM_017063252.1	mRNA
miR-4962-y	XM_017063260.1	mRNA
miR-4962-y	XM_017063267.1	mRNA
miR-4962-y	XM_017063276.1	mRNA
miR-4962-y	XM_017063284.1	mRNA
miR-4962-y	XM_017063313.1	mRNA
miR-4962-y	XM_017063418.1	mRNA
miR-4962-y	XM_017063419.1	mRNA
miR-4962-y	XM_017063420.1	mRNA
miR-4962-y	XM_017063450.1	mRNA
miR-4962-y	XM_017063454.1	mRNA
miR-4962-y	XM_017063538.1	mRNA
miR-4962-y	XM_017063539.1	mRNA
miR-4962-y	XM_017063540.1	mRNA
miR-4962-y	XM_017063541.1	mRNA
miR-4962-y	XM_017063542.1	mRNA
miR-4962-y	XM_017063543.1	mRNA
miR-4962-y	XM_017063544.1	mRNA
miR-4962-y	XM_017063778.1	mRNA
miR-4962-y	XM_017063780.1	mRNA
miR-4962-y	XM_017063781.1	mRNA
miR-4962-y	XM_017063782.1	mRNA
miR-4962-y	XM_017063783.1	mRNA
miR-4962-y	XM_017063891.1	mRNA
miR-4962-y	XM_017063892.1	mRNA
miR-4962-y	XM_017063893.1	mRNA
miR-4962-y	XM_017064116.1	mRNA
miR-4962-y	XM_017064228.1	mRNA
miR-4962-y	XM_017064229.1	mRNA
miR-4962-y	XM_017064443.1	mRNA
miR-4962-y	XM_017064523.1	mRNA
miR-4962-y	XM_017064524.1	mRNA
miR-4962-y	XM_017064525.1	mRNA
miR-4962-y	XM_017064526.1	mRNA
miR-4962-y	XM_017064527.1	mRNA
miR-4962-y	XM_017064528.1	mRNA
miR-4962-y	XM_017064529.1	mRNA
miR-4962-y	XM_017064530.1	mRNA
miR-4962-y	XM_017064532.1	mRNA
miR-4962-y	XM_017064533.1	mRNA
miR-4962-y	XM_017064582.1	mRNA
miR-4962-y	XM_017064583.1	mRNA
miR-4962-y	XM_017064584.1	mRNA
miR-4962-y	XM_017064585.1	mRNA
miR-4962-y	XM_017064590.1	mRNA
miR-4962-y	XM_017064591.1	mRNA
miR-4962-y	XM_017064688.1	mRNA
miR-4962-y	XM_017064689.1	mRNA
miR-4962-y	XM_017064756.1	mRNA
miR-4962-y	XM_017064757.1	mRNA
miR-4962-y	XM_017064758.1	mRNA
miR-4962-y	XM_017064760.1	mRNA
miR-4962-y	XM_017064967.1	mRNA
miR-4962-y	XM_017065012.1	mRNA
miR-4962-y	XM_017065164.1	mRNA
miR-4962-y	XM_017065388.1	mRNA
miR-4962-y	XM_017065389.1	mRNA
miR-4962-y	XM_017065391.1	mRNA
miR-4962-y	XM_017065392.1	mRNA
miR-4962-y	XM_017065393.1	mRNA
miR-4962-y	XM_017065394.1	mRNA
miR-4962-y	XM_017065395.1	mRNA
miR-4962-y	XM_017065396.1	mRNA
miR-4962-y	XM_017065683.1	mRNA
miR-4962-y	XM_017065685.1	mRNA
miR-4962-y	XM_017065686.1	mRNA
miR-4962-y	XM_017065687.1	mRNA
miR-4962-y	XM_017065688.1	mRNA
miR-4962-y	XM_017065689.1	mRNA
miR-4962-y	XM_017065734.1	mRNA
miR-4962-y	XM_017065829.1	mRNA
miR-4962-y	XM_017065831.1	mRNA
miR-4962-y	XM_017065951.1	mRNA
miR-4962-y	XM_017066019.1	mRNA
miR-4962-y	XM_017066027.1	mRNA
miR-4962-y	XM_017066034.1	mRNA
miR-4962-y	XM_017066043.1	mRNA
miR-4962-y	XM_017066155.1	mRNA
miR-4962-y	XM_017066156.1	mRNA
miR-4962-y	XM_017066157.1	mRNA
miR-4962-y	XM_017066159.1	mRNA
miR-4962-y	XM_017066164.1	mRNA
miR-4962-y	XM_017066165.1	mRNA
miR-4962-y	XM_017066166.1	mRNA
miR-4962-y	XM_017066167.1	mRNA
miR-4962-y	XM_017066326.1	mRNA
miR-4962-y	XM_017066328.1	mRNA
miR-4962-y	XM_017066329.1	mRNA
miR-4962-y	XM_017066365.1	mRNA
miR-4962-y	XM_017066386.1	mRNA
miR-4962-y	XM_017066395.1	mRNA
miR-4962-y	XM_017066639.1	mRNA
miR-4962-y	XM_017066796.1	mRNA
miR-4962-y	XM_017066799.1	mRNA
miR-4962-y	XM_017066965.1	mRNA
miR-4962-y	XM_017066966.1	mRNA
miR-4962-y	XM_017067068.1	mRNA
miR-4962-y	XM_017067090.1	mRNA
miR-4962-y	XM_017067092.1	mRNA
miR-4962-y	XM_017067093.1	mRNA
miR-4962-y	XM_017067094.1	mRNA
miR-4962-y	XM_017067368.1	mRNA
miR-4962-y	XM_017067376.1	mRNA
miR-3741-y	XM_017051387.1	mRNA
miR-3741-y	XM_017051566.1	mRNA
miR-3741-y	XM_017052218.1	mRNA
miR-3741-y	XM_017052572.1	mRNA
miR-3741-y	XM_017052852.1	mRNA
miR-3741-y	XM_017052853.1	mRNA
miR-3741-y	XM_017052854.1	mRNA
miR-3741-y	XM_017052982.1	mRNA
miR-3741-y	XM_017052990.1	mRNA
miR-3741-y	XM_017054771.1	mRNA
miR-3741-y	XM_017055214.1	mRNA
miR-3741-y	XM_017055215.1	mRNA
miR-3741-y	XM_017056774.1	mRNA
miR-3741-y	XM_017057386.1	mRNA
miR-3741-y	XM_017057716.1	mRNA
miR-3741-y	XM_017058319.1	mRNA
miR-3741-y	XM_017058465.1	mRNA
miR-3741-y	XM_017058999.1	mRNA
miR-3741-y	XM_017059000.1	mRNA
miR-3741-y	XM_017059573.1	mRNA
miR-3741-y	XM_017059785.1	mRNA
miR-3741-y	XM_017061795.1	mRNA
miR-3741-y	XM_017061927.1	mRNA
miR-3741-y	XM_017061929.1	mRNA
miR-3741-y	XM_017061930.1	mRNA
miR-3741-y	XM_017061931.1	mRNA
miR-3741-y	XM_017061932.1	mRNA
miR-3741-y	XM_017061933.1	mRNA
miR-3741-y	XM_017061934.1	mRNA
miR-3741-y	XM_017061935.1	mRNA
miR-3741-y	XM_017061936.1	mRNA
miR-3741-y	XM_017061937.1	mRNA
miR-3741-y	XM_017061938.1	mRNA
miR-3741-y	XM_017061940.1	mRNA
miR-3741-y	XM_017063313.1	mRNA
miR-3741-y	XM_017063633.1	mRNA
miR-3741-y	XM_017063893.1	mRNA
miR-3741-y	XM_017064141.1	mRNA
miR-3741-y	XM_017064142.1	mRNA
miR-3741-y	XM_017065379.1	mRNA
miR-3741-y	XM_017065734.1	mRNA
miR-3741-y	XM_017066121.1	mRNA
miR-3741-y	XM_017066164.1	mRNA
miR-3741-y	XM_017066165.1	mRNA
miR-3741-y	XM_017066166.1	mRNA
miR-3741-y	XM_017066167.1	mRNA
miR-3741-y	XM_017066365.1	mRNA
miR-3741-y	XM_017066424.1	mRNA
miR-3741-y	XM_017066965.1	mRNA
miR-3741-y	XM_017066966.1	mRNA
miR-3741-y	XM_017067130.1	mRNA
miR-3741-y	XM_017067437.1	mRNA
miR-3776-x	XM_017051387.1	mRNA
miR-3776-x	XM_017051566.1	mRNA
miR-3776-x	XM_017052218.1	mRNA
miR-3776-x	XM_017052572.1	mRNA
miR-3776-x	XM_017052852.1	mRNA
miR-3776-x	XM_017052853.1	mRNA
miR-3776-x	XM_017052854.1	mRNA
miR-3776-x	XM_017052982.1	mRNA
miR-3776-x	XM_017052990.1	mRNA
miR-3776-x	XM_017054771.1	mRNA
miR-3776-x	XM_017055214.1	mRNA
miR-3776-x	XM_017055215.1	mRNA
miR-3776-x	XM_017056774.1	mRNA
miR-3776-x	XM_017057386.1	mRNA
miR-3776-x	XM_017057716.1	mRNA
miR-3776-x	XM_017058319.1	mRNA
miR-3776-x	XM_017058465.1	mRNA
miR-3776-x	XM_017058999.1	mRNA
miR-3776-x	XM_017059000.1	mRNA
miR-3776-x	XM_017059573.1	mRNA
miR-3776-x	XM_017059785.1	mRNA
miR-3776-x	XM_017061795.1	mRNA
miR-3776-x	XM_017061927.1	mRNA
miR-3776-x	XM_017061929.1	mRNA
miR-3776-x	XM_017061930.1	mRNA
miR-3776-x	XM_017061931.1	mRNA
miR-3776-x	XM_017061932.1	mRNA
miR-3776-x	XM_017061933.1	mRNA
miR-3776-x	XM_017061934.1	mRNA
miR-3776-x	XM_017061935.1	mRNA
miR-3776-x	XM_017061936.1	mRNA
miR-3776-x	XM_017061937.1	mRNA
miR-3776-x	XM_017061938.1	mRNA
miR-3776-x	XM_017061940.1	mRNA
miR-3776-x	XM_017063313.1	mRNA
miR-3776-x	XM_017063633.1	mRNA
miR-3776-x	XM_017063893.1	mRNA
miR-3776-x	XM_017064141.1	mRNA
miR-3776-x	XM_017064142.1	mRNA
miR-3776-x	XM_017065379.1	mRNA
miR-3776-x	XM_017065734.1	mRNA
miR-3776-x	XM_017066121.1	mRNA
miR-3776-x	XM_017066164.1	mRNA
miR-3776-x	XM_017066165.1	mRNA
miR-3776-x	XM_017066166.1	mRNA
miR-3776-x	XM_017066167.1	mRNA
miR-3776-x	XM_017066365.1	mRNA
miR-3776-x	XM_017066424.1	mRNA
miR-3776-x	XM_017066965.1	mRNA
miR-3776-x	XM_017066966.1	mRNA
miR-3776-x	XM_017067130.1	mRNA
miR-3776-x	XM_017067437.1	mRNA
miR-6530-x	XM_017055033.1	mRNA
miR-6530-x	XM_017055034.1	mRNA
miR-6530-x	XM_017055035.1	mRNA
miR-6530-x	XM_017055038.1	mRNA
miR-6530-x	XM_017060669.1	mRNA
miR-6530-x	XM_017060670.1	mRNA
miR-6530-x	XM_017060671.1	mRNA
miR-6530-x	XM_017060672.1	mRNA
miR-6530-x	XM_017063496.1	mRNA
miR-6530-x	XM_017063497.1	mRNA
miR-6530-x	XM_017063498.1	mRNA
miR-6530-x	XM_017063499.1	mRNA
miR-6530-x	XM_017063500.1	mRNA
miR-6530-x	XM_017063501.1	mRNA
miR-6873-y	XM_017048260.1	mRNA
miR-6873-y	XM_017048261.1	mRNA
miR-6873-y	XM_017048263.1	mRNA
miR-6873-y	XM_017048264.1	mRNA
miR-6873-y	XM_017048265.1	mRNA
miR-6873-y	XM_017048388.1	mRNA
miR-6873-y	XM_017048389.1	mRNA
miR-6873-y	XM_017048622.1	mRNA
miR-6873-y	XM_017048631.1	mRNA
miR-6873-y	XM_017048743.1	mRNA
miR-6873-y	XM_017048820.1	mRNA
miR-6873-y	XM_017048919.1	mRNA
miR-6873-y	XM_017048920.1	mRNA
miR-6873-y	XM_017048921.1	mRNA
miR-6873-y	XM_017048922.1	mRNA
miR-6873-y	XM_017048923.1	mRNA
miR-6873-y	XM_017048924.1	mRNA
miR-6873-y	XM_017048925.1	mRNA
miR-6873-y	XM_017048926.1	mRNA
miR-6873-y	XM_017048927.1	mRNA
miR-6873-y	XM_017048928.1	mRNA
miR-6873-y	XM_017048929.1	mRNA
miR-6873-y	XM_017048930.1	mRNA
miR-6873-y	XM_017049059.1	mRNA
miR-6873-y	XM_017049155.1	mRNA
miR-6873-y	XM_017049235.1	mRNA
miR-6873-y	XM_017049258.1	mRNA
miR-6873-y	XM_017049408.1	mRNA
miR-6873-y	XM_017049439.1	mRNA
miR-6873-y	XM_017049653.1	mRNA
miR-6873-y	XM_017049741.1	mRNA
miR-6873-y	XM_017049822.1	mRNA
miR-6873-y	XM_017049830.1	mRNA
miR-6873-y	XM_017049831.1	mRNA
miR-6873-y	XM_017049832.1	mRNA
miR-6873-y	XM_017049834.1	mRNA
miR-6873-y	XM_017049835.1	mRNA
miR-6873-y	XM_017049839.1	mRNA
miR-6873-y	XM_017049942.1	mRNA
miR-6873-y	XM_017049963.1	mRNA
miR-6873-y	XM_017050000.1	mRNA
miR-6873-y	XM_017050014.1	mRNA
miR-6873-y	XM_017050015.1	mRNA
miR-6873-y	XM_017050016.1	mRNA
miR-6873-y	XM_017050017.1	mRNA
miR-6873-y	XM_017050018.1	mRNA
miR-6873-y	XM_017050019.1	mRNA
miR-6873-y	XM_017050020.1	mRNA
miR-6873-y	XM_017050021.1	mRNA
miR-6873-y	XM_017050022.1	mRNA
miR-6873-y	XM_017050023.1	mRNA
miR-6873-y	XM_017050024.1	mRNA
miR-6873-y	XM_017050025.1	mRNA
miR-6873-y	XM_017050026.1	mRNA
miR-6873-y	XM_017050027.1	mRNA
miR-6873-y	XM_017050118.1	mRNA
miR-6873-y	XM_017050125.1	mRNA
miR-6873-y	XM_017050194.1	mRNA
miR-6873-y	XM_017050195.1	mRNA
miR-6873-y	XM_017050196.1	mRNA
miR-6873-y	XM_017050197.1	mRNA
miR-6873-y	XM_017050198.1	mRNA
miR-6873-y	XM_017050199.1	mRNA
miR-6873-y	XM_017050211.1	mRNA
miR-6873-y	XM_017050290.1	mRNA
miR-6873-y	XM_017050291.1	mRNA
miR-6873-y	XM_017050300.1	mRNA
miR-6873-y	XM_017050301.1	mRNA
miR-6873-y	XM_017050302.1	mRNA
miR-6873-y	XM_017050303.1	mRNA
miR-6873-y	XM_017050304.1	mRNA
miR-6873-y	XM_017050305.1	mRNA
miR-6873-y	XM_017050307.1	mRNA
miR-6873-y	XM_017050308.1	mRNA
miR-6873-y	XM_017050309.1	mRNA
miR-6873-y	XM_017050310.1	mRNA
miR-6873-y	XM_017050311.1	mRNA
miR-6873-y	XM_017050312.1	mRNA
miR-6873-y	XM_017050313.1	mRNA
miR-6873-y	XM_017050314.1	mRNA
miR-6873-y	XM_017050315.1	mRNA
miR-6873-y	XM_017050323.1	mRNA
miR-6873-y	XM_017050352.1	mRNA
miR-6873-y	XM_017050353.1	mRNA
miR-6873-y	XM_017050371.1	mRNA
miR-6873-y	XM_017050428.1	mRNA
miR-6873-y	XM_017050429.1	mRNA
miR-6873-y	XM_017050430.1	mRNA
miR-6873-y	XM_017050597.1	mRNA
miR-6873-y	XM_017050598.1	mRNA
miR-6873-y	XM_017050599.1	mRNA
miR-6873-y	XM_017050609.1	mRNA
miR-6873-y	XM_017050610.1	mRNA
miR-6873-y	XM_017050611.1	mRNA
miR-6873-y	XM_017050642.1	mRNA
miR-6873-y	XM_017050792.1	mRNA
miR-6873-y	XM_017050793.1	mRNA
miR-6873-y	XM_017050794.1	mRNA
miR-6873-y	XM_017050795.1	mRNA
miR-6873-y	XM_017050796.1	mRNA
miR-6873-y	XM_017050797.1	mRNA
miR-6873-y	XM_017050798.1	mRNA
miR-6873-y	XM_017050800.1	mRNA
miR-6873-y	XM_017050801.1	mRNA
miR-6873-y	XM_017050802.1	mRNA
miR-6873-y	XM_017050803.1	mRNA
miR-6873-y	XM_017050804.1	mRNA
miR-6873-y	XM_017050805.1	mRNA
miR-6873-y	XM_017050840.1	mRNA
miR-6873-y	XM_017050889.1	mRNA
miR-6873-y	XM_017050890.1	mRNA
miR-6873-y	XM_017050959.1	mRNA
miR-6873-y	XM_017050960.1	mRNA
miR-6873-y	XM_017050962.1	mRNA
miR-6873-y	XM_017050979.1	mRNA
miR-6873-y	XM_017050980.1	mRNA
miR-6873-y	XM_017050981.1	mRNA
miR-6873-y	XM_017050982.1	mRNA
miR-6873-y	XM_017050983.1	mRNA
miR-6873-y	XM_017050984.1	mRNA
miR-6873-y	XM_017051027.1	mRNA
miR-6873-y	XM_017051032.1	mRNA
miR-6873-y	XM_017051038.1	mRNA
miR-6873-y	XM_017051039.1	mRNA
miR-6873-y	XM_017051152.1	mRNA
miR-6873-y	XM_017051154.1	mRNA
miR-6873-y	XM_017051160.1	mRNA
miR-6873-y	XM_017051280.1	mRNA
miR-6873-y	XM_017051281.1	mRNA
miR-6873-y	XM_017051282.1	mRNA
miR-6873-y	XM_017051283.1	mRNA
miR-6873-y	XM_017051284.1	mRNA
miR-6873-y	XM_017051285.1	mRNA
miR-6873-y	XM_017051308.1	mRNA
miR-6873-y	XM_017051310.1	mRNA
miR-6873-y	XM_017051311.1	mRNA
miR-6873-y	XM_017051341.1	mRNA
miR-6873-y	XM_017051357.1	mRNA
miR-6873-y	XM_017051358.1	mRNA
miR-6873-y	XM_017051359.1	mRNA
miR-6873-y	XM_017051360.1	mRNA
miR-6873-y	XM_017051403.1	mRNA
miR-6873-y	XM_017051459.1	mRNA
miR-6873-y	XM_017051482.1	mRNA
miR-6873-y	XM_017051562.1	mRNA
miR-6873-y	XM_017051564.1	mRNA
miR-6873-y	XM_017051570.1	mRNA
miR-6873-y	XM_017051964.1	mRNA
miR-6873-y	XM_017051974.1	mRNA
miR-6873-y	XM_017052012.1	mRNA
miR-6873-y	XM_017052013.1	mRNA
miR-6873-y	XM_017052088.1	mRNA
miR-6873-y	XM_017052118.1	mRNA
miR-6873-y	XM_017052119.1	mRNA
miR-6873-y	XM_017052126.1	mRNA
miR-6873-y	XM_017052127.1	mRNA
miR-6873-y	XM_017052128.1	mRNA
miR-6873-y	XM_017052192.1	mRNA
miR-6873-y	XM_017052225.1	mRNA
miR-6873-y	XM_017052247.1	mRNA
miR-6873-y	XM_017052272.1	mRNA
miR-6873-y	XM_017052277.1	mRNA
miR-6873-y	XM_017052344.1	mRNA
miR-6873-y	XM_017052345.1	mRNA
miR-6873-y	XM_017052346.1	mRNA
miR-6873-y	XM_017052480.1	mRNA
miR-6873-y	XM_017052481.1	mRNA
miR-6873-y	XM_017052482.1	mRNA
miR-6873-y	XM_017052483.1	mRNA
miR-6873-y	XM_017052527.1	mRNA
miR-6873-y	XM_017052541.1	mRNA
miR-6873-y	XM_017052706.1	mRNA
miR-6873-y	XM_017052709.1	mRNA
miR-6873-y	XM_017052767.1	mRNA
miR-6873-y	XM_017052768.1	mRNA
miR-6873-y	XM_017052769.1	mRNA
miR-6873-y	XM_017052770.1	mRNA
miR-6873-y	XM_017052771.1	mRNA
miR-6873-y	XM_017053173.1	mRNA
miR-6873-y	XM_017053174.1	mRNA
miR-6873-y	XM_017053175.1	mRNA
miR-6873-y	XM_017053177.1	mRNA
miR-6873-y	XM_017053178.1	mRNA
miR-6873-y	XM_017053179.1	mRNA
miR-6873-y	XM_017053180.1	mRNA
miR-6873-y	XM_017053239.1	mRNA
miR-6873-y	XM_017053323.1	mRNA
miR-6873-y	XM_017053371.1	mRNA
miR-6873-y	XM_017053374.1	mRNA
miR-6873-y	XM_017053375.1	mRNA
miR-6873-y	XM_017053376.1	mRNA
miR-6873-y	XM_017053377.1	mRNA
miR-6873-y	XM_017053378.1	mRNA
miR-6873-y	XM_017053611.1	mRNA
miR-6873-y	XM_017053612.1	mRNA
miR-6873-y	XM_017053613.1	mRNA
miR-6873-y	XM_017053614.1	mRNA
miR-6873-y	XM_017053616.1	mRNA
miR-6873-y	XM_017053922.1	mRNA
miR-6873-y	XM_017054069.1	mRNA
miR-6873-y	XM_017054115.1	mRNA
miR-6873-y	XM_017054168.1	mRNA
miR-6873-y	XM_017054170.1	mRNA
miR-6873-y	XM_017054172.1	mRNA
miR-6873-y	XM_017054173.1	mRNA
miR-6873-y	XM_017054178.1	mRNA
miR-6873-y	XM_017054179.1	mRNA
miR-6873-y	XM_017054300.1	mRNA
miR-6873-y	XM_017054333.1	mRNA
miR-6873-y	XM_017054394.1	mRNA
miR-6873-y	XM_017054437.1	mRNA
miR-6873-y	XM_017054502.1	mRNA
miR-6873-y	XM_017054581.1	mRNA
miR-6873-y	XM_017054678.1	mRNA
miR-6873-y	XM_017054712.1	mRNA
miR-6873-y	XM_017054713.1	mRNA
miR-6873-y	XM_017054714.1	mRNA
miR-6873-y	XM_017054715.1	mRNA
miR-6873-y	XM_017054716.1	mRNA
miR-6873-y	XM_017054785.1	mRNA
miR-6873-y	XM_017054924.1	mRNA
miR-6873-y	XM_017055036.1	mRNA
miR-6873-y	XM_017055060.1	mRNA
miR-6873-y	XM_017055062.1	mRNA
miR-6873-y	XM_017055063.1	mRNA
miR-6873-y	XM_017055064.1	mRNA
miR-6873-y	XM_017055066.1	mRNA
miR-6873-y	XM_017055067.1	mRNA
miR-6873-y	XM_017055068.1	mRNA
miR-6873-y	XM_017055069.1	mRNA
miR-6873-y	XM_017055107.1	mRNA
miR-6873-y	XM_017055108.1	mRNA
miR-6873-y	XM_017055132.1	mRNA
miR-6873-y	XM_017055134.1	mRNA
miR-6873-y	XM_017055201.1	mRNA
miR-6873-y	XM_017055202.1	mRNA
miR-6873-y	XM_017055214.1	mRNA
miR-6873-y	XM_017055215.1	mRNA
miR-6873-y	XM_017055344.1	mRNA
miR-6873-y	XM_017055345.1	mRNA
miR-6873-y	XM_017055346.1	mRNA
miR-6873-y	XM_017055351.1	mRNA
miR-6873-y	XM_017055452.1	mRNA
miR-6873-y	XM_017055453.1	mRNA
miR-6873-y	XM_017055454.1	mRNA
miR-6873-y	XM_017055466.1	mRNA
miR-6873-y	XM_017055467.1	mRNA
miR-6873-y	XM_017055469.1	mRNA
miR-6873-y	XM_017055470.1	mRNA
miR-6873-y	XM_017055488.1	mRNA
miR-6873-y	XM_017055489.1	mRNA
miR-6873-y	XM_017055490.1	mRNA
miR-6873-y	XM_017055491.1	mRNA
miR-6873-y	XM_017055492.1	mRNA
miR-6873-y	XM_017055520.1	mRNA
miR-6873-y	XM_017055522.1	mRNA
miR-6873-y	XM_017055523.1	mRNA
miR-6873-y	XM_017055585.1	mRNA
miR-6873-y	XM_017055725.1	mRNA
miR-6873-y	XM_017055726.1	mRNA
miR-6873-y	XM_017055727.1	mRNA
miR-6873-y	XM_017055729.1	mRNA
miR-6873-y	XM_017055730.1	mRNA
miR-6873-y	XM_017055731.1	mRNA
miR-6873-y	XM_017056001.1	mRNA
miR-6873-y	XM_017056002.1	mRNA
miR-6873-y	XM_017056003.1	mRNA
miR-6873-y	XM_017056004.1	mRNA
miR-6873-y	XM_017056005.1	mRNA
miR-6873-y	XM_017056006.1	mRNA
miR-6873-y	XM_017056007.1	mRNA
miR-6873-y	XM_017056081.1	mRNA
miR-6873-y	XM_017056232.1	mRNA
miR-6873-y	XM_017056427.1	mRNA
miR-6873-y	XM_017056428.1	mRNA
miR-6873-y	XM_017056459.1	mRNA
miR-6873-y	XM_017056661.1	mRNA
miR-6873-y	XM_017056773.1	mRNA
miR-6873-y	XM_017056883.1	mRNA
miR-6873-y	XM_017056899.1	mRNA
miR-6873-y	XM_017056960.1	mRNA
miR-6873-y	XM_017057001.1	mRNA
miR-6873-y	XM_017057128.1	mRNA
miR-6873-y	XM_017057129.1	mRNA
miR-6873-y	XM_017057145.1	mRNA
miR-6873-y	XM_017057147.1	mRNA
miR-6873-y	XM_017057148.1	mRNA
miR-6873-y	XM_017057149.1	mRNA
miR-6873-y	XM_017057155.1	mRNA
miR-6873-y	XM_017057156.1	mRNA
miR-6873-y	XM_017057157.1	mRNA
miR-6873-y	XM_017057158.1	mRNA
miR-6873-y	XM_017057159.1	mRNA
miR-6873-y	XM_017057160.1	mRNA
miR-6873-y	XM_017057161.1	mRNA
miR-6873-y	XM_017057174.1	mRNA
miR-6873-y	XM_017057296.1	mRNA
miR-6873-y	XM_017057341.1	mRNA
miR-6873-y	XM_017057355.1	mRNA
miR-6873-y	XM_017057356.1	mRNA
miR-6873-y	XM_017057357.1	mRNA
miR-6873-y	XM_017057423.1	mRNA
miR-6873-y	XM_017057695.1	mRNA
miR-6873-y	XM_017057696.1	mRNA
miR-6873-y	XM_017057697.1	mRNA
miR-6873-y	XM_017057727.1	mRNA
miR-6873-y	XM_017057741.1	mRNA
miR-6873-y	XM_017057744.1	mRNA
miR-6873-y	XM_017057772.1	mRNA
miR-6873-y	XM_017057797.1	mRNA
miR-6873-y	XM_017057802.1	mRNA
miR-6873-y	XM_017058024.1	mRNA
miR-6873-y	XM_017058059.1	mRNA
miR-6873-y	XM_017058060.1	mRNA
miR-6873-y	XM_017058061.1	mRNA
miR-6873-y	XM_017058062.1	mRNA
miR-6873-y	XM_017058063.1	mRNA
miR-6873-y	XM_017058064.1	mRNA
miR-6873-y	XM_017058065.1	mRNA
miR-6873-y	XM_017058066.1	mRNA
miR-6873-y	XM_017058097.1	mRNA
miR-6873-y	XM_017058098.1	mRNA
miR-6873-y	XM_017058104.1	mRNA
miR-6873-y	XM_017058105.1	mRNA
miR-6873-y	XM_017058106.1	mRNA
miR-6873-y	XM_017058207.1	mRNA
miR-6873-y	XM_017058208.1	mRNA
miR-6873-y	XM_017058209.1	mRNA
miR-6873-y	XM_017058216.1	mRNA
miR-6873-y	XM_017058326.1	mRNA
miR-6873-y	XM_017058375.1	mRNA
miR-6873-y	XM_017058485.1	mRNA
miR-6873-y	XM_017058486.1	mRNA
miR-6873-y	XM_017058487.1	mRNA
miR-6873-y	XM_017058488.1	mRNA
miR-6873-y	XM_017058489.1	mRNA
miR-6873-y	XM_017058490.1	mRNA
miR-6873-y	XM_017058531.1	mRNA
miR-6873-y	XM_017058689.1	mRNA
miR-6873-y	XM_017058693.1	mRNA
miR-6873-y	XM_017058846.1	mRNA
miR-6873-y	XM_017058847.1	mRNA
miR-6873-y	XM_017058857.1	mRNA
miR-6873-y	XM_017058868.1	mRNA
miR-6873-y	XM_017058869.1	mRNA
miR-6873-y	XM_017058977.1	mRNA
miR-6873-y	XM_017059059.1	mRNA
miR-6873-y	XM_017059146.1	mRNA
miR-6873-y	XM_017059147.1	mRNA
miR-6873-y	XM_017059148.1	mRNA
miR-6873-y	XM_017059236.1	mRNA
miR-6873-y	XM_017059287.1	mRNA
miR-6873-y	XM_017059288.1	mRNA
miR-6873-y	XM_017059289.1	mRNA
miR-6873-y	XM_017059290.1	mRNA
miR-6873-y	XM_017059291.1	mRNA
miR-6873-y	XM_017059292.1	mRNA
miR-6873-y	XM_017059317.1	mRNA
miR-6873-y	XM_017059326.1	mRNA
miR-6873-y	XM_017059696.1	mRNA
miR-6873-y	XM_017059723.1	mRNA
miR-6873-y	XM_017059732.1	mRNA
miR-6873-y	XM_017059741.1	mRNA
miR-6873-y	XM_017059749.1	mRNA
miR-6873-y	XM_017059759.1	mRNA
miR-6873-y	XM_017059773.1	mRNA
miR-6873-y	XM_017059785.1	mRNA
miR-6873-y	XM_017059850.1	mRNA
miR-6873-y	XM_017059867.1	mRNA
miR-6873-y	XM_017059983.1	mRNA
miR-6873-y	XM_017060319.1	mRNA
miR-6873-y	XM_017060385.1	mRNA
miR-6873-y	XM_017060386.1	mRNA
miR-6873-y	XM_017060388.1	mRNA
miR-6873-y	XM_017060389.1	mRNA
miR-6873-y	XM_017060390.1	mRNA
miR-6873-y	XM_017060391.1	mRNA
miR-6873-y	XM_017060392.1	mRNA
miR-6873-y	XM_017060405.1	mRNA
miR-6873-y	XM_017060406.1	mRNA
miR-6873-y	XM_017060407.1	mRNA
miR-6873-y	XM_017060409.1	mRNA
miR-6873-y	XM_017060410.1	mRNA
miR-6873-y	XM_017060414.1	mRNA
miR-6873-y	XM_017060460.1	mRNA
miR-6873-y	XM_017060568.1	mRNA
miR-6873-y	XM_017060649.1	mRNA
miR-6873-y	XM_017060766.1	mRNA
miR-6873-y	XM_017060767.1	mRNA
miR-6873-y	XM_017060768.1	mRNA
miR-6873-y	XM_017060769.1	mRNA
miR-6873-y	XM_017061055.1	mRNA
miR-6873-y	XM_017061115.1	mRNA
miR-6873-y	XM_017061271.1	mRNA
miR-6873-y	XM_017061273.1	mRNA
miR-6873-y	XM_017061274.1	mRNA
miR-6873-y	XM_017061505.1	mRNA
miR-6873-y	XM_017061506.1	mRNA
miR-6873-y	XM_017061532.1	mRNA
miR-6873-y	XM_017061627.1	mRNA
miR-6873-y	XM_017061791.1	mRNA
miR-6873-y	XM_017061802.1	mRNA
miR-6873-y	XM_017061921.1	mRNA
miR-6873-y	XM_017061928.1	mRNA
miR-6873-y	XM_017061967.1	mRNA
miR-6873-y	XM_017062013.1	mRNA
miR-6873-y	XM_017062014.1	mRNA
miR-6873-y	XM_017062016.1	mRNA
miR-6873-y	XM_017062017.1	mRNA
miR-6873-y	XM_017062018.1	mRNA
miR-6873-y	XM_017062019.1	mRNA
miR-6873-y	XM_017062020.1	mRNA
miR-6873-y	XM_017062021.1	mRNA
miR-6873-y	XM_017062022.1	mRNA
miR-6873-y	XM_017062023.1	mRNA
miR-6873-y	XM_017062062.1	mRNA
miR-6873-y	XM_017062072.1	mRNA
miR-6873-y	XM_017062073.1	mRNA
miR-6873-y	XM_017062311.1	mRNA
miR-6873-y	XM_017062312.1	mRNA
miR-6873-y	XM_017062376.1	mRNA
miR-6873-y	XM_017062377.1	mRNA
miR-6873-y	XM_017062631.1	mRNA
miR-6873-y	XM_017062708.1	mRNA
miR-6873-y	XM_017062938.1	mRNA
miR-6873-y	XM_017063218.1	mRNA
miR-6873-y	XM_017063313.1	mRNA
miR-6873-y	XM_017063450.1	mRNA
miR-6873-y	XM_017063454.1	mRNA
miR-6873-y	XM_017063496.1	mRNA
miR-6873-y	XM_017063497.1	mRNA
miR-6873-y	XM_017063498.1	mRNA
miR-6873-y	XM_017063499.1	mRNA
miR-6873-y	XM_017063500.1	mRNA
miR-6873-y	XM_017063501.1	mRNA
miR-6873-y	XM_017063502.1	mRNA
miR-6873-y	XM_017063503.1	mRNA
miR-6873-y	XM_017063504.1	mRNA
miR-6873-y	XM_017063506.1	mRNA
miR-6873-y	XM_017063507.1	mRNA
miR-6873-y	XM_017063508.1	mRNA
miR-6873-y	XM_017063509.1	mRNA
miR-6873-y	XM_017063510.1	mRNA
miR-6873-y	XM_017063511.1	mRNA
miR-6873-y	XM_017063512.1	mRNA
miR-6873-y	XM_017063513.1	mRNA
miR-6873-y	XM_017063514.1	mRNA
miR-6873-y	XM_017063515.1	mRNA
miR-6873-y	XM_017063516.1	mRNA
miR-6873-y	XM_017063517.1	mRNA
miR-6873-y	XM_017063599.1	mRNA
miR-6873-y	XM_017063610.1	mRNA
miR-6873-y	XM_017063706.1	mRNA
miR-6873-y	XM_017063752.1	mRNA
miR-6873-y	XM_017063753.1	mRNA
miR-6873-y	XM_017063980.1	mRNA
miR-6873-y	XM_017063981.1	mRNA
miR-6873-y	XM_017063982.1	mRNA
miR-6873-y	XM_017064116.1	mRNA
miR-6873-y	XM_017064233.1	mRNA
miR-6873-y	XM_017064241.1	mRNA
miR-6873-y	XM_017064249.1	mRNA
miR-6873-y	XM_017064258.1	mRNA
miR-6873-y	XM_017064523.1	mRNA
miR-6873-y	XM_017064524.1	mRNA
miR-6873-y	XM_017064525.1	mRNA
miR-6873-y	XM_017064526.1	mRNA
miR-6873-y	XM_017064527.1	mRNA
miR-6873-y	XM_017064528.1	mRNA
miR-6873-y	XM_017064529.1	mRNA
miR-6873-y	XM_017064530.1	mRNA
miR-6873-y	XM_017064532.1	mRNA
miR-6873-y	XM_017064533.1	mRNA
miR-6873-y	XM_017064557.1	mRNA
miR-6873-y	XM_017064581.1	mRNA
miR-6873-y	XM_017064582.1	mRNA
miR-6873-y	XM_017064583.1	mRNA
miR-6873-y	XM_017064584.1	mRNA
miR-6873-y	XM_017064585.1	mRNA
miR-6873-y	XM_017064695.1	mRNA
miR-6873-y	XM_017064696.1	mRNA
miR-6873-y	XM_017064697.1	mRNA
miR-6873-y	XM_017064708.1	mRNA
miR-6873-y	XM_017064779.1	mRNA
miR-6873-y	XM_017064794.1	mRNA
miR-6873-y	XM_017064922.1	mRNA
miR-6873-y	XM_017064923.1	mRNA
miR-6873-y	XM_017064924.1	mRNA
miR-6873-y	XM_017064925.1	mRNA
miR-6873-y	XM_017064927.1	mRNA
miR-6873-y	XM_017064928.1	mRNA
miR-6873-y	XM_017064929.1	mRNA
miR-6873-y	XM_017064973.1	mRNA
miR-6873-y	XM_017065014.1	mRNA
miR-6873-y	XM_017065015.1	mRNA
miR-6873-y	XM_017065016.1	mRNA
miR-6873-y	XM_017065017.1	mRNA
miR-6873-y	XM_017065018.1	mRNA
miR-6873-y	XM_017065248.1	mRNA
miR-6873-y	XM_017065315.1	mRNA
miR-6873-y	XM_017065413.1	mRNA
miR-6873-y	XM_017065414.1	mRNA
miR-6873-y	XM_017065483.1	mRNA
miR-6873-y	XM_017065484.1	mRNA
miR-6873-y	XM_017065670.1	mRNA
miR-6873-y	XM_017065671.1	mRNA
miR-6873-y	XM_017065673.1	mRNA
miR-6873-y	XM_017065678.1	mRNA
miR-6873-y	XM_017065680.1	mRNA
miR-6873-y	XM_017065752.1	mRNA
miR-6873-y	XM_017065764.1	mRNA
miR-6873-y	XM_017065807.1	mRNA
miR-6873-y	XM_017065808.1	mRNA
miR-6873-y	XM_017065809.1	mRNA
miR-6873-y	XM_017065810.1	mRNA
miR-6873-y	XM_017065829.1	mRNA
miR-6873-y	XM_017065831.1	mRNA
miR-6873-y	XM_017065832.1	mRNA
miR-6873-y	XM_017065833.1	mRNA
miR-6873-y	XM_017065886.1	mRNA
miR-6873-y	XM_017065905.1	mRNA
miR-6873-y	XM_017065925.1	mRNA
miR-6873-y	XM_017065978.1	mRNA
miR-6873-y	XM_017065988.1	mRNA
miR-6873-y	XM_017065997.1	mRNA
miR-6873-y	XM_017066007.1	mRNA
miR-6873-y	XM_017066146.1	mRNA
miR-6873-y	XM_017066179.1	mRNA
miR-6873-y	XM_017066224.1	mRNA
miR-6873-y	XM_017066228.1	mRNA
miR-6873-y	XM_017066232.1	mRNA
miR-6873-y	XM_017066375.1	mRNA
miR-6873-y	XM_017066376.1	mRNA
miR-6873-y	XM_017066378.1	mRNA
miR-6873-y	XM_017066379.1	mRNA
miR-6873-y	XM_017066381.1	mRNA
miR-6873-y	XM_017066382.1	mRNA
miR-6873-y	XM_017066417.1	mRNA
miR-6873-y	XM_017066461.1	mRNA
miR-6873-y	XM_017066465.1	mRNA
miR-6873-y	XM_017066610.1	mRNA
miR-6873-y	XM_017066611.1	mRNA
miR-6873-y	XM_017066612.1	mRNA
miR-6873-y	XM_017066613.1	mRNA
miR-6873-y	XM_017066614.1	mRNA
miR-6873-y	XM_017066615.1	mRNA
miR-6873-y	XM_017066616.1	mRNA
miR-6873-y	XM_017066617.1	mRNA
miR-6873-y	XM_017066623.1	mRNA
miR-6873-y	XM_017066631.1	mRNA
miR-6873-y	XM_017066637.1	mRNA
miR-6873-y	XM_017066638.1	mRNA
miR-6873-y	XM_017066645.1	mRNA
miR-6873-y	XM_017066647.1	mRNA
miR-6873-y	XM_017066649.1	mRNA
miR-6873-y	XM_017066655.1	mRNA
miR-6873-y	XM_017066665.1	mRNA
miR-6873-y	XM_017066797.1	mRNA
miR-6873-y	XM_017066886.1	mRNA
miR-6873-y	XM_017066887.1	mRNA
miR-6873-y	XM_017066965.1	mRNA
miR-6873-y	XM_017066966.1	mRNA
miR-6873-y	XM_017066992.1	mRNA
miR-6873-y	XM_017067075.1	mRNA
miR-6873-y	XM_017067146.1	mRNA
miR-6873-y	XM_017067157.1	mRNA
miR-6873-y	XM_017067165.1	mRNA
miR-6873-y	XM_017067174.1	mRNA
miR-6873-y	XM_017067219.1	mRNA
miR-6873-y	XM_017067220.1	mRNA
miR-6873-y	XM_017067221.1	mRNA
miR-6873-y	XM_017067222.1	mRNA
miR-6873-y	XM_017067223.1	mRNA
miR-6873-y	XM_017067224.1	mRNA
miR-6873-y	XM_017067347.1	mRNA
miR-6873-y	XM_017067356.1	mRNA
miR-6873-y	XM_017067359.1	mRNA
miR-6873-y	XM_017067360.1	mRNA
miR-6873-y	XM_017067361.1	mRNA
miR-6873-y	XM_017067362.1	mRNA
miR-4968-y	XM_017057803.1	mRNA
miR-4968-y	XM_017063144.1	mRNA
miR-4968-y	XM_017064900.1	mRNA
miR-4968-y	XM_017066881.1	mRNA
miR-4968-y	XM_017066882.1	mRNA
miR-4968-y	XM_017066883.1	mRNA
miR-4968-y	XM_017066884.1	mRNA
miR-4968-y	XM_017067122.1	mRNA
miR-7847-y	XM_017049464.1	mRNA
miR-7847-y	XM_017052225.1	mRNA
miR-7847-y	XM_017052234.1	mRNA
miR-7847-y	XM_017052247.1	mRNA
miR-7847-y	XM_017052262.1	mRNA
miR-7847-y	XM_017053887.1	mRNA
miR-7847-y	XM_017054186.1	mRNA
miR-7847-y	XM_017054187.1	mRNA
miR-7847-y	XM_017055088.1	mRNA
miR-7847-y	XM_017056455.1	mRNA
miR-7847-y	XM_017057155.1	mRNA
miR-7847-y	XM_017057156.1	mRNA
miR-7847-y	XM_017057157.1	mRNA
miR-7847-y	XM_017057158.1	mRNA
miR-7847-y	XM_017057159.1	mRNA
miR-7847-y	XM_017057160.1	mRNA
miR-7847-y	XM_017057161.1	mRNA
miR-7847-y	XM_017059328.1	mRNA
miR-7847-y	XM_017059329.1	mRNA
miR-7847-y	XM_017059330.1	mRNA
miR-7847-y	XM_017059331.1	mRNA
miR-7847-y	XM_017059718.1	mRNA
miR-7847-y	XM_017059860.1	mRNA
miR-7847-y	XM_017061566.1	mRNA
miR-7847-y	XM_017061567.1	mRNA
miR-7847-y	XM_017064097.1	mRNA
miR-7847-y	XM_017064952.1	mRNA
miR-1895-y	XM_017048749.1	mRNA
miR-1895-y	XM_017048750.1	mRNA
miR-1895-y	XM_017048751.1	mRNA
miR-1895-y	XM_017048752.1	mRNA
miR-1895-y	XM_017048987.1	mRNA
miR-1895-y	XM_017049818.1	mRNA
miR-1895-y	XM_017050352.1	mRNA
miR-1895-y	XM_017050353.1	mRNA
miR-1895-y	XM_017051387.1	mRNA
miR-1895-y	XM_017051514.1	mRNA
miR-1895-y	XM_017051562.1	mRNA
miR-1895-y	XM_017051570.1	mRNA
miR-1895-y	XM_017051589.1	mRNA
miR-1895-y	XM_017052504.1	mRNA
miR-1895-y	XM_017052522.1	mRNA
miR-1895-y	XM_017052541.1	mRNA
miR-1895-y	XM_017052616.1	mRNA
miR-1895-y	XM_017052625.1	mRNA
miR-1895-y	XM_017052633.1	mRNA
miR-1895-y	XM_017052874.1	mRNA
miR-1895-y	XM_017052875.1	mRNA
miR-1895-y	XM_017054470.1	mRNA
miR-1895-y	XM_017055338.1	mRNA
miR-1895-y	XM_017055519.1	mRNA
miR-1895-y	XM_017057268.1	mRNA
miR-1895-y	XM_017057269.1	mRNA
miR-1895-y	XM_017057270.1	mRNA
miR-1895-y	XM_017057296.1	mRNA
miR-1895-y	XM_017057681.1	mRNA
miR-1895-y	XM_017057731.1	mRNA
miR-1895-y	XM_017057732.1	mRNA
miR-1895-y	XM_017057733.1	mRNA
miR-1895-y	XM_017057734.1	mRNA
miR-1895-y	XM_017057735.1	mRNA
miR-1895-y	XM_017057737.1	mRNA
miR-1895-y	XM_017057739.1	mRNA
miR-1895-y	XM_017058472.1	mRNA
miR-1895-y	XM_017058674.1	mRNA
miR-1895-y	XM_017059351.1	mRNA
miR-1895-y	XM_017059860.1	mRNA
miR-1895-y	XM_017060414.1	mRNA
miR-1895-y	XM_017060546.1	mRNA
miR-1895-y	XM_017060911.1	mRNA
miR-1895-y	XM_017061908.1	mRNA
miR-1895-y	XM_017061909.1	mRNA
miR-1895-y	XM_017062938.1	mRNA
miR-1895-y	XM_017063244.1	mRNA
miR-1895-y	XM_017063282.1	mRNA
miR-1895-y	XM_017063313.1	mRNA
miR-1895-y	XM_017064141.1	mRNA
miR-1895-y	XM_017064142.1	mRNA
miR-1895-y	XM_017064789.1	mRNA
miR-1895-y	XM_017065752.1	mRNA
miR-1895-y	XM_017066019.1	mRNA
miR-1895-y	XM_017066027.1	mRNA
miR-1895-y	XM_017066034.1	mRNA
miR-1895-y	XM_017066043.1	mRNA
miR-1895-y	XM_017066123.1	mRNA
miR-1895-y	XM_017066124.1	mRNA
miR-1895-y	XM_017066173.1	mRNA
miR-1895-y	XM_017066174.1	mRNA
miR-1895-y	XM_017066417.1	mRNA
miR-1895-y	novel_circ_008920	circRNA
miR-9891-y	novel_circ_010005	circRNA
miR-265-y	novel_circ_003365	circRNA
miR-265-y	novel_circ_007874	circRNA
miR-4962-y	novel_circ_008920	circRNA
miR-4962-y	novel_circ_018431	circRNA
miR-3741-y	novel_circ_018823	circRNA
miR-3776-x	novel_circ_018823	circRNA
miR-6873-y	novel_circ_007874	circRNA
miR-4968-y	novel_circ_008109	circRNA
miR-1895-y	novel_circ_014021	circRNA
miR-5414-y	novel_circ_019004	circRNA
miR-354-y	novel_circ_019090	circRNA
miR-6530-x	novel_circ_014560	circRNA
miR-6530-x	novel_circ_014562	circRNA
miR-8963-y	novel_circ_016459	circRNA
miR-6043-y	novel_circ_014560	circRNA
miR-7847-y	novel_circ_019004	circRNA

## Sheet: S5
Supplementary Table 5 Summary of GO classifacations of target mRNAs in AcCK1 vs AcT1 comparison group
Ontology	Class	mRNA Number	mRNA ID
Biological Process	Cellular process	165	XM_017050288.1;XM_017050289.1;XM_017052157.1;XM_017062402.1;XM_017048761.1;XM_017065540.1;XM_017050322.1;XM_017048256.1;XM_017048298.1;XM_017048300.1;XM_017048370.1;XM_017050358.1;XM_017050601.1;XM_017051481.1;XM_017051489.1;XM_017052218.1;XM_017052225.1;XM_017052247.1;XM_017052856.1;XM_017052866.1;XM_017052873.1;XM_017053168.1;XM_017053374.1;XM_017053375.1;XM_017053376.1;XM_017053377.1;XM_017053…
Biological Process	Biological regulation	134	XM_017052527.1;XM_017053022.1;XM_017053024.1;XM_017060547.1;XM_017060548.1;XM_017060549.1;XM_017060550.1;XM_017062566.1;XM_017062567.1;XM_017065540.1;XM_017050358.1;XM_017051341.1;XM_017051481.1;XM_017051489.1;XM_017052218.1;XM_017052225.1;XM_017052247.1;XM_017052856.1;XM_017052866.1;XM_017052873.1;XM_017053374.1;XM_017053375.1;XM_017053376.1;XM_017053377.1;XM_017053378.1;XM_017055565.1;XM_017055…
Biological Process	Single-organism process	129	XM_017050288.1;XM_017050289.1;XM_017062402.1;XM_017059008.1;XM_017060547.1;XM_017060548.1;XM_017060549.1;XM_017060550.1;XM_017065540.1;XM_017050322.1;XM_017048298.1;XM_017048300.1;XM_017048370.1;XM_017048931.1;XM_017050358.1;XM_017050601.1;XM_017051481.1;XM_017051489.1;XM_017052856.1;XM_017052866.1;XM_017052873.1;XM_017053168.1;XM_017053374.1;XM_017053375.1;XM_017053376.1;XM_017053377.1;XM_017053…
Biological Process	Metabolic process	111	XM_017052157.1;XM_017062402.1;XM_017051357.1;XM_017051358.1;XM_017051359.1;XM_017051360.1;XM_017054280.1;XM_017054282.1;XM_017057367.1;XM_017057368.1;XM_017057369.1;XM_017059008.1;XM_017065379.1;XM_017065540.1;XM_017048256.1;XM_017048298.1;XM_017048300.1;XM_017048370.1;XM_017048931.1;XM_017050358.1;XM_017051481.1;XM_017051489.1;XM_017052466.1;XM_017052467.1;XM_017052504.1;XM_017052856.1;XM_017052…
Biological Process	Localization	59	XM_017052218.1;XM_017052225.1;XM_017052247.1;XM_017053168.1;XM_017053374.1;XM_017053375.1;XM_017053376.1;XM_017053377.1;XM_017053378.1;XM_017058999.1;XM_017059000.1;XM_017062552.1;XM_017062553.1;XM_017048919.1;XM_017048920.1;XM_017048921.1;XM_017048922.1;XM_017048923.1;XM_017048924.1;XM_017048925.1;XM_017048926.1;XM_017048927.1;XM_017048928.1;XM_017048929.1;XM_017048930.1;XM_017049059.1;XM_017051…
Biological Process	Response to stimulus	44	XM_017065540.1;XM_017051341.1;XM_017051481.1;XM_017051489.1;XM_017052856.1;XM_017052866.1;XM_017052873.1;XM_017057716.1;XM_017057905.1;XM_017057977.1;XM_017058058.1;XM_017058201.1;XM_017058202.1;XM_017058204.1;XM_017058999.1;XM_017059000.1;XM_017065734.1;XM_017065905.1;XM_017053967.1;XM_017053968.1;XM_017049839.1;XM_017053922.1;XM_017054502.1;XM_017056081.1;XM_017056427.1;XM_017056428.1;XM_017056…
Biological Process	Signaling	39	XM_017065540.1;XM_017051481.1;XM_017051489.1;XM_017052856.1;XM_017052866.1;XM_017052873.1;XM_017057716.1;XM_017057905.1;XM_017057977.1;XM_017058058.1;XM_017058999.1;XM_017059000.1;XM_017065734.1;XM_017065905.1;XM_017053967.1;XM_017053968.1;XM_017049839.1;XM_017053922.1;XM_017054502.1;XM_017056081.1;XM_017056427.1;XM_017056428.1;XM_017056459.1;XM_017059287.1;XM_017059288.1;XM_017059289.1;XM_017059…
Biological Process	Multicellular organismal process	13	XM_017060547.1;XM_017060548.1;XM_017060549.1;XM_017060550.1;XM_017050358.1;XM_017051341.1;XM_017057165.1;XM_017056427.1;XM_017056428.1;XM_017067146.1;XM_017067157.1;XM_017067165.1;XM_017067174.1
Biological Process	Cellular component organization or biogenesis	8	XM_017048761.1;XM_017050601.1;XM_017052218.1;XM_017052225.1;XM_017052247.1;XM_017065012.1;XM_017064973.1;XM_017052234.1
Biological Process	Biological adhesion	3	XM_017059775.1;XM_017059773.1;XM_017061115.1
Biological Process	Developmental process	1	XM_017061115.1
Molecular Function	Binding	215	XM_017050288.1;XM_017050289.1;XM_017052157.1;XM_017056384.1;XM_017056385.1;XM_017048761.1;XM_017053022.1;XM_017053024.1;XM_017057367.1;XM_017057368.1;XM_017057369.1;XM_017059008.1;XM_017060547.1;XM_017060548.1;XM_017060549.1;XM_017060550.1;XM_017062566.1;XM_017062567.1;XM_017063883.1;XM_017063884.1;XM_017065379.1;XM_017065540.1;XM_017050322.1;XM_017048256.1;XM_017050358.1;XM_017050586.1;XM_017050…
Molecular Function	Catalytic activity	105	XM_017052157.1;XM_017062402.1;XM_017051357.1;XM_017051358.1;XM_017051359.1;XM_017051360.1;XM_017054280.1;XM_017054282.1;XM_017057367.1;XM_017057368.1;XM_017057369.1;XM_017059008.1;XM_017062566.1;XM_017062567.1;XM_017065379.1;XM_017065540.1;XM_017048298.1;XM_017048300.1;XM_017048370.1;XM_017050601.1;XM_017051481.1;XM_017051489.1;XM_017052405.1;XM_017052406.1;XM_017052407.1;XM_017052408.1;XM_017052…
Molecular Function	Transporter activity	39	XM_017053168.1;XM_017053374.1;XM_017053375.1;XM_017053376.1;XM_017053377.1;XM_017053378.1;XM_017058999.1;XM_017059000.1;XM_017062552.1;XM_017062553.1;XM_017049059.1;XM_017051280.1;XM_017051281.1;XM_017051282.1;XM_017051283.1;XM_017051284.1;XM_017051285.1;XM_017059287.1;XM_017059288.1;XM_017059289.1;XM_017059290.1;XM_017059291.1;XM_017059292.1;XM_017060405.1;XM_017061505.1;XM_017061506.1;XM_017061…
Molecular Function	Nucleic acid binding transcription factor activity	33	XM_017060547.1;XM_017060548.1;XM_017060549.1;XM_017060550.1;XM_017056355.1;XM_017056356.1;XM_017056357.1;XM_017057165.1;XM_017060194.1;XM_017060425.1;XM_017060426.1;XM_017065905.1;XM_017049741.1;XM_017050979.1;XM_017050980.1;XM_017050981.1;XM_017050982.1;XM_017050983.1;XM_017050984.1;XM_017051403.1;XM_017054502.1;XM_017055452.1;XM_017055453.1;XM_017055454.1;XM_017060406.1;XM_017060407.1;XM_017060…
Molecular Function	Molecular transducer activity	33	XM_017051341.1;XM_017057716.1;XM_017058999.1;XM_017059000.1;XM_017065905.1;XM_017053967.1;XM_017053968.1;XM_017053922.1;XM_017054502.1;XM_017056081.1;XM_017058485.1;XM_017058486.1;XM_017058487.1;XM_017058488.1;XM_017058489.1;XM_017058490.1;XM_017059287.1;XM_017059288.1;XM_017059289.1;XM_017059290.1;XM_017059291.1;XM_017059292.1;XM_017060406.1;XM_017060407.1;XM_017060409.1;XM_017060410.1;XM_017061…
Molecular Function	Signal transducer activity	18	XM_017051341.1;XM_017057716.1;XM_017065905.1;XM_017053967.1;XM_017053968.1;XM_017054502.1;XM_017055351.1;XM_017056081.1;XM_017060406.1;XM_017060407.1;XM_017060409.1;XM_017060410.1;XM_017061055.1;XM_017064097.1;XM_017049818.1;XM_017057268.1;XM_017057269.1;XM_017057270.1
Molecular Function	Molecular function regulator	3	XM_017054678.1;XM_017066381.1;XM_017066382.1
Molecular Function	Structural molecule activity	1	XM_017050601.1
Cellular Component	Cell	99	XM_017048761.1;XM_017060547.1;XM_017060548.1;XM_017060549.1;XM_017060550.1;XM_017050358.1;XM_017050601.1;XM_017053699.1;XM_017053700.1;XM_017053701.1;XM_017054161.1;XM_017055565.1;XM_017055566.1;XM_017055567.1;XM_017057165.1;XM_017058531.1;XM_017058999.1;XM_017059000.1;XM_017060194.1;XM_017060425.1;XM_017060426.1;XM_017061600.1;XM_017061610.1;XM_017061619.1;XM_017062311.1;XM_017062312.1;XM_017062…
Cellular Component	Cell part	99	XM_017048761.1;XM_017060547.1;XM_017060548.1;XM_017060549.1;XM_017060550.1;XM_017050358.1;XM_017050601.1;XM_017053699.1;XM_017053700.1;XM_017053701.1;XM_017054161.1;XM_017055565.1;XM_017055566.1;XM_017055567.1;XM_017057165.1;XM_017058531.1;XM_017058999.1;XM_017059000.1;XM_017060194.1;XM_017060425.1;XM_017060426.1;XM_017061600.1;XM_017061610.1;XM_017061619.1;XM_017062311.1;XM_017062312.1;XM_017062…
Cellular Component	Membrane	86	XM_017051856.1;XM_017051858.1;XM_017062402.1;XM_017059775.1;XM_017048931.1;XM_017052218.1;XM_017052225.1;XM_017052247.1;XM_017053168.1;XM_017053374.1;XM_017053375.1;XM_017053376.1;XM_017053377.1;XM_017053378.1;XM_017053699.1;XM_017053700.1;XM_017053701.1;XM_017054161.1;XM_017057716.1;XM_017057905.1;XM_017057977.1;XM_017058058.1;XM_017058999.1;XM_017059000.1;XM_017060415.1;XM_017061916.1;XM_017062…
Cellular Component	Membrane part	85	XM_017051856.1;XM_017051858.1;XM_017062402.1;XM_017059775.1;XM_017048931.1;XM_017052218.1;XM_017052225.1;XM_017052247.1;XM_017053168.1;XM_017053374.1;XM_017053375.1;XM_017053376.1;XM_017053377.1;XM_017053378.1;XM_017053699.1;XM_017053700.1;XM_017053701.1;XM_017054161.1;XM_017057716.1;XM_017057905.1;XM_017057977.1;XM_017058058.1;XM_017058999.1;XM_017059000.1;XM_017060415.1;XM_017062401.1;XM_017062…
Cellular Component	Organelle	83	XM_017048761.1;XM_017060547.1;XM_017060548.1;XM_017060549.1;XM_017060550.1;XM_017050358.1;XM_017050601.1;XM_017053699.1;XM_017053700.1;XM_017053701.1;XM_017054161.1;XM_017055565.1;XM_017055566.1;XM_017055567.1;XM_017057165.1;XM_017058531.1;XM_017060194.1;XM_017060425.1;XM_017060426.1;XM_017062311.1;XM_017062312.1;XM_017062668.1;XM_017064116.1;XM_017066155.1;XM_017066156.1;XM_017066157.1;XM_017066…
Cellular Component	Synapse part	8	XM_017058999.1;XM_017059000.1;XM_017059287.1;XM_017059288.1;XM_017059289.1;XM_017059290.1;XM_017059291.1;XM_017059292.1
Cellular Component	Synapse	8	XM_017058999.1;XM_017059000.1;XM_017059287.1;XM_017059288.1;XM_017059289.1;XM_017059290.1;XM_017059291.1;XM_017059292.1
Cellular Component	Macromolecular complex	5	XM_017050601.1;XM_017058531.1;XM_017049653.1;XM_017063599.1;XM_017057803.1
Cellular Component	Organelle part	3	XM_017054161.1;XM_017058531.1;XM_017049653.1
Cellular Component	Extracellular matrix	2	XM_017065379.1;XM_017054678.1

## Sheet: S6
Supplementary Table 6 Summary of KEGG database annotations of target mRNA in AcCK1 vs AcT1 comparison group
KEGG_A_class	KEGG_B_class	Pathway	mRNA number	P value	Q value	Pathway ID	mRNA ID	K_IDs
Cellular Processes	Transport and catabolism	Endocytosis	28	6.61539e-07	2.52413e-05	ko04144	XM_017048919.1;XM_017048920.1;XM_017048921.1;XM_017048922.1;XM_017048923.1;XM_017048924.1;XM_017048925.1;XM_017048926.1;XM_017048927.1;XM_017048928.1;XM_017048929.1;XM_017048930.1;XM_017053699.1;XM_017053700.1;XM_017053701.1;XM_017063188.1;XM_017063189.1;XM_017063190.1;XM_017063191.1;XM_017063192.1;XM_017063194.1;XM_017063195.1;XM_017063196.1;XM_017063197.1;XM_017063198.1;XM_017063200.1;XM_017063…	K11247+K11247+K11247+K11247+K11247+K11247+K11247+K11247+K11247+K11247+K11247+K11247+K12959+K12959+K12959+K01528+K01528+K01528+K01528+K01528+K01528+K01528+K01528+K01528+K01528+K01528+K01528+K01528
Cellular Processes	Transport and catabolism	Lysosome	4	0.657857	0.880767	ko04142	XM_017048622.1;XM_017048631.1;XM_017053323.1;XM_017060911.1	K19363+K19363+K12394+K12373
Cellular Processes	Transport and catabolism	Phagosome	3	0.674854	0.881438	ko04145	XM_017050601.1;XM_017064228.1;XM_017064229.1	K07375+K07374+K07374
Genetic Information Processing	Folding, sorting and degradation	Ubiquitin mediated proteolysis	2	0.993817	0.999332	ko04120	XM_017066386.1;XM_017066395.1	K10605+K10605
Environmental Information Processing	Signal transduction	FoxO signaling pathway	2	0.952434	0.998172	ko04068	XM_017055351.1;XM_017062903.1	K04440+K04468
Metabolism	Xenobiotics biodegradation and metabolism	Metabolism of xenobiotics by cytochrome P450	1	0.61879	0.876968	ko00980	XM_017063313.1	K00699
Metabolism	Xenobiotics biodegradation and metabolism	Drug metabolism - cytochrome P450	1	0.603755	0.876968	ko00982	XM_017063313.1	K00699
Metabolism	Metabolism of terpenoids and polyketides	Insect hormone biosynthesis	1	0.460215	0.798498	ko00981	XM_017064443.1	K14985
Environmental Information Processing	Signaling molecules and interaction	Neuroactive ligand-receptor interaction	18	7.01147e-07	2.52413e-05	ko04080	XM_017053967.1;XM_017053968.1;XM_017056081.1;XM_017057716.1;XM_017057905.1;XM_017057977.1;XM_017058058.1;XM_017058999.1;XM_017059000.1;XM_017059287.1;XM_017059288.1;XM_017059289.1;XM_017059290.1;XM_017059291.1;XM_017059292.1;XM_017063418.1;XM_017063419.1;XM_017063420.1	K04608+K04608+K04153+K04615+K04157+K04157+K04157+K05199+K05199+K05210+K05210+K05210+K05210+K05210+K05210+K05202+K05202+K05202
Environmental Information Processing	Signal transduction	Wnt signaling pathway	14	0.0029158	0.0299911	ko04310	XM_017049276.1;XM_017051481.1;XM_017051489.1;XM_017051964.1;XM_017051974.1;XM_017052856.1;XM_017052866.1;XM_017052873.1;XM_017055351.1;XM_017056232.1;XM_017062903.1;XM_017065483.1;XM_017065484.1;XM_017066797.1	K00445+K02677+K02677+K03097+K03097+K02677+K02677+K02677+K04440+K04345+K04468+K02306+K02306+K04491
Environmental Information Processing	Signal transduction	Hippo signaling pathway -fly	11	0.0211334	0.117047	ko04391	XM_017050118.1;XM_017053887.1;XM_017055351.1;XM_017065014.1;XM_017065015.1;XM_017065016.1;XM_017065017.1;XM_017065018.1;XM_017065483.1;XM_017065484.1;XM_017066224.1	K16677+K16672+K04440+K16197+K16197+K16197+K16197+K16197+K02306+K02306+K06095
Genetic Information Processing	Translation	mRNA surveillance pathway	9	0.0557498	0.250874	ko03015	XM_017050840.1;XM_017054923.1;XM_017057731.1;XM_017057732.1;XM_017057733.1;XM_017057734.1;XM_017057735.1;XM_017057737.1;XM_017057739.1	K14398+K14411+K14411+K14411+K14411+K14411+K14411+K14411+K14411
Human Diseases	Endocrine and metabolic diseases	AGE-RAGE signaling pathway in diabetic complications	8	0.00796915	0.0717224	ko04933	XM_017051481.1;XM_017051489.1;XM_017052856.1;XM_017052866.1;XM_017052873.1;XM_017055351.1;XM_017058689.1;XM_017058693.1	K02677+K02677+K02677+K02677+K02677+K04440+K05860+K05860
Environmental Information Processing	Signal transduction	Phosphatidylinositol signaling system	7	0.362254	0.704927	ko04070	XM_017051481.1;XM_017051489.1;XM_017052856.1;XM_017052866.1;XM_017052873.1;XM_017058689.1;XM_017058693.1	K02677+K02677+K02677+K02677+K02677+K05860+K05860
Human Diseases	Endocrine and metabolic diseases	Insulin resistance	7	0.207781	0.575394	ko04931	XM_017055351.1;XM_017059059.1;XM_017059916.1;XM_017059917.1;XM_017059918.1;XM_017059919.1;XM_017059920.1	K04440+K05696+K05695+K05695+K05695+K05695+K05695
Organismal Systems	Environmental adaptation	Circadian rhythm - fly	7	0.000318291	0.00458339	ko04711	XM_017053018.1;XM_017053019.1;XM_017053020.1;XM_017053021.1;XM_017053022.1;XM_017053024.1;XM_017057803.1	K09057+K09057+K09057+K09057+K09057+K09057+K02296
Metabolism	Lipid metabolism	Glycerophospholipid metabolism	6	0.2663	0.618502	ko00564	XM_017059898.1;XM_017059899.1;XM_017059900.1;XM_017062376.1;XM_017062377.1;XM_017066417.1	K16343+K16343+K16343+K13523+K13523+K01049
Genetic Information Processing	Folding, sorting and degradation	RNA degradation	6	0.2663	0.618502	ko03018	XM_017048256.1;XM_017051435.1;XM_017051444.1;XM_017051452.1;XM_017057128.1;XM_017057129.1	K04043+K12626+K12626+K12626+K14443+K14443
Organismal Systems	Sensory system	Phototransduction - fly	6	0.0347306	0.166707	ko04745	XM_017051481.1;XM_017051489.1;XM_017052856.1;XM_017052866.1;XM_017052873.1;XM_017066232.1	K02677+K02677+K02677+K02677+K02677+K13804
Metabolism	Nucleotide metabolism	Purine metabolism	5	0.956581	0.998172	ko00230	XM_017048298.1;XM_017048300.1;XM_017062566.1;XM_017062567.1;XM_017065540.1	K03783+K03783+K13293+K13293+K01769
Environmental Information Processing	Signal transduction	mTOR signaling pathway	5	0.0972599	0.333462	ko04150	XM_017051481.1;XM_017051489.1;XM_017052856.1;XM_017052866.1;XM_017052873.1	K02677+K02677+K02677+K02677+K02677
Environmental Information Processing	Signaling molecules and interaction	ECM-receptor interaction	5	0.0260311	0.133874	ko04512	XM_017054712.1;XM_017054713.1;XM_017054714.1;XM_017054715.1;XM_017054716.1	K06265+K06265+K06265+K06265+K06265
Metabolism	Amino acid metabolism	Tryptophan metabolism	5	0.019833	0.117047	ko00380	XM_017055776.1;XM_017055777.1;XM_017055778.1;XM_017055779.1;XM_017055780.1	K01593+K01593+K01593+K01593+K01593
Genetic Information Processing	Folding, sorting and degradation	SNARE interactions in vesicular transport	5	0.0105331	0.0842648	ko04130	XM_017052218.1;XM_017052225.1;XM_017052234.1;XM_017052247.1;XM_017052262.1	K04560+K04560+K04560+K04560+K04560
Metabolism	Amino acid metabolism	Tyrosine metabolism	5	0.000545518	0.00654621	ko00350	XM_017055776.1;XM_017055777.1;XM_017055778.1;XM_017055779.1;XM_017055780.1	K01593+K01593+K01593+K01593+K01593
Metabolism	Amino acid metabolism	Histidine metabolism	5	0.000224723	0.00404501	ko00340	XM_017055776.1;XM_017055777.1;XM_017055778.1;XM_017055779.1;XM_017055780.1	K01593+K01593+K01593+K01593+K01593
Metabolism	Amino acid metabolism	Phenylalanine metabolism	5	0.000224723	0.00404501	ko00360	XM_017055776.1;XM_017055777.1;XM_017055778.1;XM_017055779.1;XM_017055780.1	K01593+K01593+K01593+K01593+K01593
Genetic Information Processing	Transcription	Spliceosome	4	0.911046	0.998172	ko03040	XM_017051435.1;XM_017051444.1;XM_017051452.1;XM_017063599.1	K12626+K12626+K12626+K12863
Metabolism	Global and Overview	Carbon metabolism	4	0.868405	0.998172	ko01200	XM_017048370.1;XM_017061271.1;XM_017061273.1;XM_017061274.1	K00162+K00844+K00844+K00844
Metabolism	Carbohydrate metabolism	Amino sugar and nucleotide sugar metabolism	4	0.468683	0.798498	ko00520	XM_017060911.1;XM_017061271.1;XM_017061273.1;XM_017061274.1	K12373+K00844+K00844+K00844
Metabolism	Carbohydrate metabolism	Glycolysis / Gluconeogenesis	4	0.391824	0.742404	ko00010	XM_017048370.1;XM_017061271.1;XM_017061273.1;XM_017061274.1	K00162+K00844+K00844+K00844
Organismal Systems	Development	Dorso-ventral axis formation	4	0.197259	0.568107	ko04320	XM_017050211.1;XM_017050591.1;XM_017057727.1;XM_017059696.1	K02602+K02184+K02602+K02104
Metabolism	Amino acid metabolism	Arginine and proline metabolism	4	0.0938534	0.333462	ko00330	XM_017051973.1;XM_017051975.1;XM_017051976.1;XM_017051977.1	K00933+K00933+K00933+K00933
Metabolism	Carbohydrate metabolism	Starch and sucrose metabolism	4	0.072126	0.288504	ko00500	XM_017061271.1;XM_017061273.1;XM_017061274.1;XM_017063313.1	K00844+K00844+K00844+K00699
Metabolism	Glycan biosynthesis and metabolism	Mucin type O-glycan biosynthesis	4	0.0133166	0.0925573	ko00512	XM_017066610.1;XM_017066611.1;XM_017066612.1;XM_017066613.1	K00710+K00710+K00710+K00710
Metabolism	Lipid metabolism	Glycerolipid metabolism	3	0.476881	0.798498	ko00561	XM_017054161.1;XM_017062376.1;XM_017062377.1	K11155+K13523+K13523
Metabolism	Carbohydrate metabolism	Galactose metabolism	3	0.354689	0.704927	ko00052	XM_017061271.1;XM_017061273.1;XM_017061274.1	K00844+K00844+K00844
Metabolism	Carbohydrate metabolism	Fructose and mannose metabolism	3	0.333762	0.704927	ko00051	XM_017061271.1;XM_017061273.1;XM_017061274.1	K00844+K00844+K00844
Metabolism	Lipid metabolism	Ether lipid metabolism	3	0.079664	0.301885	ko00565	XM_017059898.1;XM_017059899.1;XM_017059900.1	K16343+K16343+K16343
Metabolism	Lipid metabolism	Arachidonic acid metabolism	3	0.0661184	0.280031	ko00590	XM_017059898.1;XM_017059899.1;XM_017059900.1	K16343+K16343+K16343
Metabolism	Lipid metabolism	alpha-Linolenic acid metabolism	3	0.0141407	0.0925573	ko00592	XM_017059898.1;XM_017059899.1;XM_017059900.1	K16343+K16343+K16343
Genetic Information Processing	Translation	RNA transport	2	0.996731	0.999332	ko03013	XM_017055519.1;XM_017060405.1	K14317+K14293
Metabolism	Nucleotide metabolism	Pyrimidine metabolism	2	0.949229	0.998172	ko00240	XM_017048298.1;XM_017048300.1	K03783+K03783
Metabolism	Energy metabolism	Oxidative phosphorylation	2	0.945819	0.998172	ko00190	XM_017052088.1;XM_017060568.1	K00413+K03935
Metabolism	Carbohydrate metabolism	Inositol phosphate metabolism	2	0.945819	0.998172	ko00562	XM_017058689.1;XM_017058693.1	K05860+K05860
Genetic Information Processing	Translation	Ribosome biogenesis in eukaryotes	2	0.880435	0.998172	ko03008	XM_017051964.1;XM_017051974.1	K03097+K03097
Environmental Information Processing	Signal transduction	TGF-beta signaling pathway	2	0.812032	0.998172	ko04350	XM_017058098.1;XM_017062417.1	K19558+K04661
Metabolism	Amino acid metabolism	Lysine degradation	2	0.640726	0.880767	ko00310	XM_017054394.1;XM_017063633.1	K09189+K18826
Environmental Information Processing	Signal transduction	Hedgehog signaling pathway	2	0.621186	0.876968	ko04340	XM_017049276.1;XM_017056232.1	K00445+K04345
Metabolism	Amino acid metabolism	Alanine, aspartate and glutamate metabolism	2	0.546466	0.855337	ko00250	XM_017054178.1;XM_017054179.1	K01580+K01580
Genetic Information Processing	Replication and repair	Fanconi anemia pathway	2	0.546466	0.855337	ko03460	XM_017066386.1;XM_017066395.1	K10605+K10605
Environmental Information Processing	Signal transduction	Notch signaling pathway	2	0.546466	0.855337	ko04330	XM_017056427.1;XM_017056428.1	K06052+K06052
Metabolism	Metabolism of other amino acids	beta-Alanine metabolism	2	0.341789	0.704927	ko00410	XM_017054178.1;XM_017054179.1	K01580+K01580
Metabolism	Metabolism of cofactors and vitamins	Nicotinate and nicotinamide metabolism	2	0.327812	0.704927	ko00760	XM_017048298.1;XM_017048300.1	K03783+K03783
Metabolism	Carbohydrate metabolism	Butanoate metabolism	2	0.257098	0.618502	ko00650	XM_017054178.1;XM_017054179.1	K01580+K01580
Metabolism	Glycan biosynthesis and metabolism	Glycosaminoglycan degradation	2	0.228773	0.610062	ko00531	XM_017058097.1;XM_017060911.1	K01197+K12373
Metabolism	Metabolism of cofactors and vitamins	Retinol metabolism	2	0.146191	0.438572	ko00830	XM_017054161.1;XM_017063313.1	K11155+K00699
Metabolism	Metabolism of other amino acids	Taurine and hypotaurine metabolism	2	0.107839	0.341294	ko00430	XM_017054178.1;XM_017054179.1	K01580+K01580
Genetic Information Processing	Folding, sorting and degradation	Protein processing in endoplasmic reticulum	1	0.999332	0.999332	ko04141	XM_017055351.1	K04440
Organismal Systems	Aging	Longevity regulating pathway - multiple species	1	0.945518	0.998172	ko04213	XM_017056232.1	K04345
Metabolism	Carbohydrate metabolism	Pyruvate metabolism	1	0.928364	0.998172	ko00620	XM_017048370.1	K00162
Metabolism	Carbohydrate metabolism	Citrate cycle (TCA cycle)	1	0.898215	0.998172	ko00020	XM_017048370.1	K00162
Metabolism	Glycan biosynthesis and metabolism	Other glycan degradation	1	0.697805	0.881438	ko00511	XM_017060911.1	K12373
Metabolism	Metabolism of cofactors and vitamins	Porphyrin and chlorophyll metabolism	1	0.697805	0.881438	ko00860	XM_017063313.1	K00699
Metabolism	Xenobiotics biodegradation and metabolism	Drug metabolism - other enzymes	1	0.660575	0.880767	ko00983	XM_017063313.1	K00699
Metabolism	Carbohydrate metabolism	Pentose and glucuronate interconversions	1	0.603755	0.876968	ko00040	XM_017063313.1	K00699
Metabolism	Metabolism of cofactors and vitamins	Folate biosynthesis	1	0.588131	0.876968	ko00790	XM_017053371.1	K01077
Metabolism	Glycan biosynthesis and metabolism	Glycosphingolipid biosynthesis - globo series	1	0.460215	0.798498	ko00603	XM_017060911.1	K12373
Metabolism	Carbohydrate metabolism	Ascorbate and aldarate metabolism	1	0.43897	0.798498	ko00053	XM_017063313.1	K00699
Metabolism	Glycan biosynthesis and metabolism	Glycosphingolipid biosynthesis - ganglio series	1	0.345353	0.704927	ko00604	XM_017060911.1	K12373
Metabolism	Glycan biosynthesis and metabolism	Glycosphingolipid biosynthesis - lacto and neolacto series	1	0.265093	0.618502	ko00601	XM_017049963.1	K00741
Metabolism	Glycan biosynthesis and metabolism	Glycosaminoglycan biosynthesis - keratan sulfate	1	0.109024	0.341294	ko00533	XM_017049963.1	K00741

## Sheet: S7
Supplementary Table 7 Summary of GO classifacations of target mRNAs in AcCK2 vs AcT2 comparison group
Ontology	Class	mRNA Number	mRNA ID
Biological Process	Cellular process	160	XM_017048761.1;XM_017065540.1;XM_017048256.1;XM_017048298.1;XM_017048300.1;XM_017048370.1;XM_017050358.1;XM_017050601.1;XM_017051481.1;XM_017051489.1;XM_017052218.1;XM_017052225.1;XM_017052247.1;XM_017052856.1;XM_017052866.1;XM_017052873.1;XM_017053168.1;XM_017053374.1;XM_017053375.1;XM_017053376.1;XM_017053377.1;XM_017053378.1;XM_017054161.1;XM_017055776.1;XM_017055777.1;XM_017055778.1;XM_017055…
Biological Process	Biological regulation	130	XM_017052527.1;XM_017053022.1;XM_017053024.1;XM_017060547.1;XM_017060548.1;XM_017060549.1;XM_017060550.1;XM_017062566.1;XM_017062567.1;XM_017065540.1;XM_017050358.1;XM_017051341.1;XM_017051481.1;XM_017051489.1;XM_017052218.1;XM_017052225.1;XM_017052247.1;XM_017052856.1;XM_017052866.1;XM_017052873.1;XM_017053374.1;XM_017053375.1;XM_017053376.1;XM_017053377.1;XM_017053378.1;XM_017055565.1;XM_017055…
Biological Process	Single-organism process	125	XM_017059008.1;XM_017060547.1;XM_017060548.1;XM_017060549.1;XM_017060550.1;XM_017065540.1;XM_017048298.1;XM_017048300.1;XM_017048370.1;XM_017048931.1;XM_017050358.1;XM_017050601.1;XM_017051481.1;XM_017051489.1;XM_017052856.1;XM_017052866.1;XM_017052873.1;XM_017053168.1;XM_017053374.1;XM_017053375.1;XM_017053376.1;XM_017053377.1;XM_017053378.1;XM_017054161.1;XM_017055776.1;XM_017055777.1;XM_017055…
Biological Process	Metabolic process	109	XM_017051357.1;XM_017051358.1;XM_017051359.1;XM_017051360.1;XM_017054280.1;XM_017054282.1;XM_017057367.1;XM_017057368.1;XM_017057369.1;XM_017059008.1;XM_017065379.1;XM_017065540.1;XM_017048256.1;XM_017048298.1;XM_017048300.1;XM_017048370.1;XM_017048931.1;XM_017050358.1;XM_017051481.1;XM_017051489.1;XM_017052466.1;XM_017052467.1;XM_017052504.1;XM_017052856.1;XM_017052866.1;XM_017052873.1;XM_017054…
Biological Process	Localization	61	XM_017052218.1;XM_017052225.1;XM_017052247.1;XM_017053168.1;XM_017053374.1;XM_017053375.1;XM_017053376.1;XM_017053377.1;XM_017053378.1;XM_017058999.1;XM_017059000.1;XM_017062552.1;XM_017062553.1;XM_017052982.1;XM_017052990.1;XM_017048919.1;XM_017048920.1;XM_017048921.1;XM_017048922.1;XM_017048923.1;XM_017048924.1;XM_017048925.1;XM_017048926.1;XM_017048927.1;XM_017048928.1;XM_017048929.1;XM_017048…
Biological Process	Response to stimulus	42	XM_017065540.1;XM_017051341.1;XM_017051481.1;XM_017051489.1;XM_017052856.1;XM_017052866.1;XM_017052873.1;XM_017057716.1;XM_017057905.1;XM_017057977.1;XM_017058058.1;XM_017058201.1;XM_017058202.1;XM_017058204.1;XM_017058999.1;XM_017059000.1;XM_017065734.1;XM_017049839.1;XM_017053922.1;XM_017054502.1;XM_017056081.1;XM_017056427.1;XM_017056428.1;XM_017056459.1;XM_017058097.1;XM_017059287.1;XM_017059…
Biological Process	Signaling	37	XM_017065540.1;XM_017051481.1;XM_017051489.1;XM_017052856.1;XM_017052866.1;XM_017052873.1;XM_017057716.1;XM_017057905.1;XM_017057977.1;XM_017058058.1;XM_017058999.1;XM_017059000.1;XM_017065734.1;XM_017049839.1;XM_017053922.1;XM_017054502.1;XM_017056081.1;XM_017056427.1;XM_017056428.1;XM_017056459.1;XM_017059287.1;XM_017059288.1;XM_017059289.1;XM_017059290.1;XM_017059291.1;XM_017059292.1;XM_017060…
Biological Process	Multicellular organismal process	13	XM_017060547.1;XM_017060548.1;XM_017060549.1;XM_017060550.1;XM_017050358.1;XM_017051341.1;XM_017057165.1;XM_017056427.1;XM_017056428.1;XM_017067146.1;XM_017067157.1;XM_017067165.1;XM_017067174.1
Biological Process	Cellular component organization or biogenesis	8	XM_017048761.1;XM_017050601.1;XM_017052218.1;XM_017052225.1;XM_017052247.1;XM_017065012.1;XM_017064973.1;XM_017052234.1
Biological Process	Biological adhesion	2	XM_017059773.1;XM_017061115.1
Biological Process	Developmental process	1	XM_017061115.1
Molecular Function	Binding	209	XM_017048761.1;XM_017053022.1;XM_017053024.1;XM_017057367.1;XM_017057368.1;XM_017057369.1;XM_017059008.1;XM_017060547.1;XM_017060548.1;XM_017060549.1;XM_017060550.1;XM_017062566.1;XM_017062567.1;XM_017063883.1;XM_017063884.1;XM_017065379.1;XM_017065540.1;XM_017048256.1;XM_017050358.1;XM_017050586.1;XM_017050601.1;XM_017051293.1;XM_017051341.1;XM_017051481.1;XM_017051489.1;XM_017052218.1;XM_017052…
Molecular Function	Catalytic activity	102	XM_017051357.1;XM_017051358.1;XM_017051359.1;XM_017051360.1;XM_017054280.1;XM_017054282.1;XM_017057367.1;XM_017057368.1;XM_017057369.1;XM_017059008.1;XM_017062566.1;XM_017062567.1;XM_017065379.1;XM_017065540.1;XM_017048298.1;XM_017048300.1;XM_017048370.1;XM_017050601.1;XM_017051481.1;XM_017051489.1;XM_017052405.1;XM_017052406.1;XM_017052407.1;XM_017052408.1;XM_017052409.1;XM_017052410.1;XM_017052…
Molecular Function	Transporter activity	41	XM_017053168.1;XM_017053374.1;XM_017053375.1;XM_017053376.1;XM_017053377.1;XM_017053378.1;XM_017058999.1;XM_017059000.1;XM_017062552.1;XM_017062553.1;XM_017052982.1;XM_017052990.1;XM_017049059.1;XM_017051280.1;XM_017051281.1;XM_017051282.1;XM_017051283.1;XM_017051284.1;XM_017051285.1;XM_017059287.1;XM_017059288.1;XM_017059289.1;XM_017059290.1;XM_017059291.1;XM_017059292.1;XM_017060405.1;XM_017061…
Molecular Function	Nucleic acid binding transcription factor activity	33	XM_017060547.1;XM_017060548.1;XM_017060549.1;XM_017060550.1;XM_017056355.1;XM_017056356.1;XM_017056357.1;XM_017057165.1;XM_017060194.1;XM_017060425.1;XM_017060426.1;XM_017049741.1;XM_017050979.1;XM_017050980.1;XM_017050981.1;XM_017050982.1;XM_017050983.1;XM_017050984.1;XM_017051403.1;XM_017054502.1;XM_017055452.1;XM_017055453.1;XM_017055454.1;XM_017060406.1;XM_017060407.1;XM_017060409.1;XM_017060…
Molecular Function	Molecular transducer activity	31	XM_017051341.1;XM_017057716.1;XM_017058999.1;XM_017059000.1;XM_017053922.1;XM_017054502.1;XM_017056081.1;XM_017058485.1;XM_017058486.1;XM_017058487.1;XM_017058488.1;XM_017058489.1;XM_017058490.1;XM_017059287.1;XM_017059288.1;XM_017059289.1;XM_017059290.1;XM_017059291.1;XM_017059292.1;XM_017060406.1;XM_017060407.1;XM_017060409.1;XM_017060410.1;XM_017061055.1;XM_017065905.1;XM_017057803.1;XM_017064…
Molecular Function	Signal transducer activity	16	XM_017051341.1;XM_017057716.1;XM_017054502.1;XM_017055351.1;XM_017056081.1;XM_017060406.1;XM_017060407.1;XM_017060409.1;XM_017060410.1;XM_017061055.1;XM_017065905.1;XM_017064097.1;XM_017049818.1;XM_017057268.1;XM_017057269.1;XM_017057270.1
Molecular Function	Molecular function regulator	3	XM_017054678.1;XM_017066381.1;XM_017066382.1
Molecular Function	Structural molecule activity	1	XM_017050601.1
Cellular Component	Cell	99	XM_017048761.1;XM_017060547.1;XM_017060548.1;XM_017060549.1;XM_017060550.1;XM_017050358.1;XM_017050601.1;XM_017053699.1;XM_017053700.1;XM_017053701.1;XM_017054161.1;XM_017055565.1;XM_017055566.1;XM_017055567.1;XM_017057165.1;XM_017058531.1;XM_017058999.1;XM_017059000.1;XM_017060194.1;XM_017060425.1;XM_017060426.1;XM_017061600.1;XM_017061610.1;XM_017061619.1;XM_017062311.1;XM_017062312.1;XM_017062…
Cellular Component	Cell part	99	XM_017048761.1;XM_017060547.1;XM_017060548.1;XM_017060549.1;XM_017060550.1;XM_017050358.1;XM_017050601.1;XM_017053699.1;XM_017053700.1;XM_017053701.1;XM_017054161.1;XM_017055565.1;XM_017055566.1;XM_017055567.1;XM_017057165.1;XM_017058531.1;XM_017058999.1;XM_017059000.1;XM_017060194.1;XM_017060425.1;XM_017060426.1;XM_017061600.1;XM_017061610.1;XM_017061619.1;XM_017062311.1;XM_017062312.1;XM_017062…
Cellular Component	Organelle	83	XM_017048761.1;XM_017060547.1;XM_017060548.1;XM_017060549.1;XM_017060550.1;XM_017050358.1;XM_017050601.1;XM_017053699.1;XM_017053700.1;XM_017053701.1;XM_017054161.1;XM_017055565.1;XM_017055566.1;XM_017055567.1;XM_017057165.1;XM_017058531.1;XM_017060194.1;XM_017060425.1;XM_017060426.1;XM_017062311.1;XM_017062312.1;XM_017062668.1;XM_017064116.1;XM_017066155.1;XM_017066156.1;XM_017066157.1;XM_017066…
Cellular Component	Membrane	82	XM_017048931.1;XM_017052218.1;XM_017052225.1;XM_017052247.1;XM_017053168.1;XM_017053374.1;XM_017053375.1;XM_017053376.1;XM_017053377.1;XM_017053378.1;XM_017053699.1;XM_017053700.1;XM_017053701.1;XM_017054161.1;XM_017057716.1;XM_017057905.1;XM_017057977.1;XM_017058058.1;XM_017058999.1;XM_017059000.1;XM_017060415.1;XM_017061916.1;XM_017062401.1;XM_017062552.1;XM_017062553.1;XM_017052982.1;XM_017052…
Cellular Component	Membrane part	81	XM_017048931.1;XM_017052218.1;XM_017052225.1;XM_017052247.1;XM_017053168.1;XM_017053374.1;XM_017053375.1;XM_017053376.1;XM_017053377.1;XM_017053378.1;XM_017053699.1;XM_017053700.1;XM_017053701.1;XM_017054161.1;XM_017057716.1;XM_017057905.1;XM_017057977.1;XM_017058058.1;XM_017058999.1;XM_017059000.1;XM_017060415.1;XM_017062401.1;XM_017062552.1;XM_017062553.1;XM_017052982.1;XM_017052990.1;XM_017049…
Cellular Component	Synapse part	8	XM_017058999.1;XM_017059000.1;XM_017059287.1;XM_017059288.1;XM_017059289.1;XM_017059290.1;XM_017059291.1;XM_017059292.1
Cellular Component	Synapse	8	XM_017058999.1;XM_017059000.1;XM_017059287.1;XM_017059288.1;XM_017059289.1;XM_017059290.1;XM_017059291.1;XM_017059292.1
Cellular Component	Macromolecular complex	5	XM_017050601.1;XM_017058531.1;XM_017049653.1;XM_017063599.1;XM_017057803.1
Cellular Component	Organelle part	3	XM_017054161.1;XM_017058531.1;XM_017049653.1
Cellular Component	Extracellular matrix	2	XM_017065379.1;XM_017054678.1

## Sheet: S8
Supplementary Table 8 Summary of KEGG database annotations of target mRNA in AcCK2 vs AcT2 comparison group
KEGG_A_class	KEGG_B_class	Pathway	mRNA number	P value	Q value	Pathway ID	mRNA ID	K_IDs
Cellular Processes	Transport and catabolism	Endocytosis	28	5.13591e-07	3.69785e-05	ko04144	XM_017048919.1;XM_017048920.1;XM_017048921.1;XM_017048922.1;XM_017048923.1;XM_017048924.1;XM_017048925.1;XM_017048926.1;XM_017048927.1;XM_017048928.1;XM_017048929.1;XM_017048930.1;XM_017053699.1;XM_017053700.1;XM_017053701.1;XM_017063188.1;XM_017063189.1;XM_017063190.1;XM_017063191.1;XM_017063192.1;XM_017063194.1;XM_017063195.1;XM_017063196.1;XM_017063197.1;XM_017063198.1;XM_017063200.1;XM_017063…	K11247+K11247+K11247+K11247+K11247+K11247+K11247+K11247+K11247+K11247+K11247+K11247+K12959+K12959+K12959+K01528+K01528+K01528+K01528+K01528+K01528+K01528+K01528+K01528+K01528+K01528+K01528+K01528
Cellular Processes	Transport and catabolism	Lysosome	4	0.648533	0.873036	ko04142	XM_017048622.1;XM_017048631.1;XM_017053323.1;XM_017060911.1	K19363+K19363+K12394+K12373
Cellular Processes	Transport and catabolism	Phagosome	3	0.666902	0.873036	ko04145	XM_017050601.1;XM_017064228.1;XM_017064229.1	K07375+K07374+K07374
Genetic Information Processing	Folding, sorting and degradation	Ubiquitin mediated proteolysis	2	0.993327	0.99927	ko04120	XM_017066386.1;XM_017066395.1	K10605+K10605
Environmental Information Processing	Signal transduction	FoxO signaling pathway	2	0.950092	0.994809	ko04068	XM_017055351.1;XM_017062903.1	K04440+K04468
Metabolism	Metabolism of terpenoids and polyketides	Insect hormone biosynthesis	1	0.456185	0.78523	ko00981	XM_017064443.1	K14985
Metabolism	Xenobiotics biodegradation and metabolism	Metabolism of xenobiotics by cytochrome P450	1	0.614329	0.867684	ko00980	XM_017063313.1	K00699
Metabolism	Xenobiotics biodegradation and metabolism	Drug metabolism - cytochrome P450	1	0.599305	0.867684	ko00982	XM_017063313.1	K00699
Environmental Information Processing	Signaling molecules and interaction	Neuroactive ligand-receptor interaction	16	1.23382e-05	0.000444176	ko04080	XM_017056081.1;XM_017057716.1;XM_017057905.1;XM_017057977.1;XM_017058058.1;XM_017058999.1;XM_017059000.1;XM_017059287.1;XM_017059288.1;XM_017059289.1;XM_017059290.1;XM_017059291.1;XM_017059292.1;XM_017063418.1;XM_017063419.1;XM_017063420.1	K04153+K04615+K04157+K04157+K04157+K05199+K05199+K05210+K05210+K05210+K05210+K05210+K05210+K05202+K05202+K05202
Environmental Information Processing	Signal transduction	Wnt signaling pathway	14	0.0026106	0.0268519	ko04310	XM_017049276.1;XM_017051481.1;XM_017051489.1;XM_017051964.1;XM_017051974.1;XM_017052856.1;XM_017052866.1;XM_017052873.1;XM_017055351.1;XM_017056232.1;XM_017062903.1;XM_017065483.1;XM_017065484.1;XM_017066797.1	K00445+K02677+K02677+K03097+K03097+K02677+K02677+K02677+K04440+K04345+K04468+K02306+K02306+K04491
Environmental Information Processing	Signal transduction	Hippo signaling pathway -fly	11	0.0195162	0.10809	ko04391	XM_017050118.1;XM_017053887.1;XM_017055351.1;XM_017065014.1;XM_017065015.1;XM_017065016.1;XM_017065017.1;XM_017065018.1;XM_017065483.1;XM_017065484.1;XM_017066224.1	K16677+K16672+K04440+K16197+K16197+K16197+K16197+K16197+K02306+K02306+K06095
Genetic Information Processing	Translation	mRNA surveillance pathway	9	0.0524096	0.235843	ko03015	XM_017050840.1;XM_017054923.1;XM_017057731.1;XM_017057732.1;XM_017057733.1;XM_017057734.1;XM_017057735.1;XM_017057737.1;XM_017057739.1	K14398+K14411+K14411+K14411+K14411+K14411+K14411+K14411+K14411
Human Diseases	Endocrine and metabolic diseases	AGE-RAGE signaling pathway in diabetic complications	8	0.00743228	0.0668905	ko04933	XM_017051481.1;XM_017051489.1;XM_017052856.1;XM_017052866.1;XM_017052873.1;XM_017055351.1;XM_017058689.1;XM_017058693.1	K02677+K02677+K02677+K02677+K02677+K04440+K05860+K05860
Environmental Information Processing	Signal transduction	Phosphatidylinositol signaling system	7	0.350857	0.68275	ko04070	XM_017051481.1;XM_017051489.1;XM_017052856.1;XM_017052866.1;XM_017052873.1;XM_017058689.1;XM_017058693.1	K02677+K02677+K02677+K02677+K02677+K05860+K05860
Human Diseases	Endocrine and metabolic diseases	Insulin resistance	7	0.199641	0.552851	ko04931	XM_017055351.1;XM_017059059.1;XM_017059916.1;XM_017059917.1;XM_017059918.1;XM_017059919.1;XM_017059920.1	K04440+K05696+K05695+K05695+K05695+K05695+K05695
Organismal Systems	Environmental adaptation	Circadian rhythm - fly	7	0.000295795	0.00425945	ko04711	XM_017053018.1;XM_017053019.1;XM_017053020.1;XM_017053021.1;XM_017053022.1;XM_017053024.1;XM_017057803.1	K09057+K09057+K09057+K09057+K09057+K09057+K02296
Metabolism	Lipid metabolism	Glycerophospholipid metabolism	6	0.257525	0.609345	ko00564	XM_017059898.1;XM_017059899.1;XM_017059900.1;XM_017062376.1;XM_017062377.1;XM_017066417.1	K16343+K16343+K16343+K13523+K13523+K01049
Genetic Information Processing	Folding, sorting and degradation	RNA degradation	6	0.257525	0.609345	ko03018	XM_017048256.1;XM_017051435.1;XM_017051444.1;XM_017051452.1;XM_017057128.1;XM_017057129.1	K04043+K12626+K12626+K12626+K14443+K14443
Organismal Systems	Sensory system	Phototransduction - fly	6	0.0330312	0.15855	ko04745	XM_017051481.1;XM_017051489.1;XM_017052856.1;XM_017052866.1;XM_017052873.1;XM_017066232.1	K02677+K02677+K02677+K02677+K02677+K13804
Metabolism	Nucleotide metabolism	Purine metabolism	5	0.953359	0.994809	ko00230	XM_017048298.1;XM_017048300.1;XM_017062566.1;XM_017062567.1;XM_017065540.1	K03783+K03783+K13293+K13293+K01769
Environmental Information Processing	Signal transduction	mTOR signaling pathway	5	0.0935785	0.320841	ko04150	XM_017051481.1;XM_017051489.1;XM_017052856.1;XM_017052866.1;XM_017052873.1	K02677+K02677+K02677+K02677+K02677
Environmental Information Processing	Signaling molecules and interaction	ECM-receptor interaction	5	0.0248745	0.127926	ko04512	XM_017054712.1;XM_017054713.1;XM_017054714.1;XM_017054715.1;XM_017054716.1	K06265+K06265+K06265+K06265+K06265
Metabolism	Amino acid metabolism	Tryptophan metabolism	5	0.0189317	0.10809	ko00380	XM_017055776.1;XM_017055777.1;XM_017055778.1;XM_017055779.1;XM_017055780.1	K01593+K01593+K01593+K01593+K01593
Genetic Information Processing	Folding, sorting and degradation	SNARE interactions in vesicular transport	5	0.0100328	0.0802624	ko04130	XM_017052218.1;XM_017052225.1;XM_017052234.1;XM_017052247.1;XM_017052262.1	K04560+K04560+K04560+K04560+K04560
Metabolism	Amino acid metabolism	Tyrosine metabolism	5	0.000516362	0.00619635	ko00350	XM_017055776.1;XM_017055777.1;XM_017055778.1;XM_017055779.1;XM_017055780.1	K01593+K01593+K01593+K01593+K01593
Metabolism	Amino acid metabolism	Histidine metabolism	5	0.000212473	0.00382451	ko00340	XM_017055776.1;XM_017055777.1;XM_017055778.1;XM_017055779.1;XM_017055780.1	K01593+K01593+K01593+K01593+K01593
Metabolism	Amino acid metabolism	Phenylalanine metabolism	5	0.000212473	0.00382451	ko00360	XM_017055776.1;XM_017055777.1;XM_017055778.1;XM_017055779.1;XM_017055780.1	K01593+K01593+K01593+K01593+K01593
Genetic Information Processing	Transcription	Spliceosome	4	0.906236	0.994809	ko03040	XM_017051435.1;XM_017051444.1;XM_017051452.1;XM_017063599.1	K12626+K12626+K12626+K12863
Metabolism	Global and Overview	Carbon metabolism	4	0.862273	0.994809	ko01200	XM_017048370.1;XM_017061271.1;XM_017061273.1;XM_017061274.1	K00162+K00844+K00844+K00844
Metabolism	Carbohydrate metabolism	Amino sugar and nucleotide sugar metabolism	4	0.459431	0.78523	ko00520	XM_017060911.1;XM_017061271.1;XM_017061273.1;XM_017061274.1	K12373+K00844+K00844+K00844
Metabolism	Carbohydrate metabolism	Glycolysis / Gluconeogenesis	4	0.383202	0.726067	ko00010	XM_017048370.1;XM_017061271.1;XM_017061273.1;XM_017061274.1	K00162+K00844+K00844+K00844
Organismal Systems	Development	Dorso-ventral axis formation	4	0.191664	0.551993	ko04320	XM_017050211.1;XM_017050591.1;XM_017057727.1;XM_017059696.1	K02602+K02184+K02602+K02104
Metabolism	Amino acid metabolism	Arginine and proline metabolism	4	0.0907651	0.320841	ko00330	XM_017051973.1;XM_017051975.1;XM_017051976.1;XM_017051977.1	K00933+K00933+K00933+K00933
Metabolism	Carbohydrate metabolism	Starch and sucrose metabolism	4	0.0696619	0.278648	ko00500	XM_017061271.1;XM_017061273.1;XM_017061274.1;XM_017063313.1	K00844+K00844+K00844+K00699
Metabolism	Glycan biosynthesis and metabolism	Mucin type O-glycan biosynthesis	4	0.0127879	0.0896235	ko00512	XM_017066610.1;XM_017066611.1;XM_017066612.1;XM_017066613.1	K00710+K00710+K00710+K00710
Metabolism	Lipid metabolism	Glycerolipid metabolism	3	0.468957	0.78523	ko00561	XM_017054161.1;XM_017062376.1;XM_017062377.1	K11155+K13523+K13523
Metabolism	Carbohydrate metabolism	Galactose metabolism	3	0.347757	0.68275	ko00052	XM_017061271.1;XM_017061273.1;XM_017061274.1	K00844+K00844+K00844
Metabolism	Carbohydrate metabolism	Fructose and mannose metabolism	3	0.327068	0.68275	ko00051	XM_017061271.1;XM_017061273.1;XM_017061274.1	K00844+K00844+K00844
Metabolism	Lipid metabolism	Ether lipid metabolism	3	0.0774614	0.293538	ko00565	XM_017059898.1;XM_017059899.1;XM_017059900.1	K16343+K16343+K16343
Metabolism	Lipid metabolism	Arachidonic acid metabolism	3	0.0642502	0.272118	ko00590	XM_017059898.1;XM_017059899.1;XM_017059900.1	K16343+K16343+K16343
Metabolism	Lipid metabolism	alpha-Linolenic acid metabolism	3	0.0136925	0.0896235	ko00592	XM_017059898.1;XM_017059899.1;XM_017059900.1	K16343+K16343+K16343
Genetic Information Processing	Translation	RNA transport	2	0.996442	0.99927	ko03013	XM_017055519.1;XM_017060405.1	K14317+K14293
Metabolism	Nucleotide metabolism	Pyrimidine metabolism	2	0.946778	0.994809	ko00240	XM_017048298.1;XM_017048300.1	K03783+K03783
Metabolism	Energy metabolism	Oxidative phosphorylation	2	0.943256	0.994809	ko00190	XM_017052088.1;XM_017060568.1	K00413+K03935
Metabolism	Carbohydrate metabolism	Inositol phosphate metabolism	2	0.943256	0.994809	ko00562	XM_017058689.1;XM_017058693.1	K05860+K05860
Genetic Information Processing	Translation	Ribosome biogenesis in eukaryotes	2	0.876204	0.994809	ko03008	XM_017051964.1;XM_017051974.1	K03097+K03097
Environmental Information Processing	Signal transduction	TGF-beta signaling pathway	2	0.806684	0.994809	ko04350	XM_017058098.1;XM_017062417.1	K19558+K04661
Metabolism	Amino acid metabolism	Lysine degradation	2	0.634181	0.873036	ko00310	XM_017054394.1;XM_017063633.1	K09189+K18826
Environmental Information Processing	Signal transduction	Hedgehog signaling pathway	2	0.61461	0.867684	ko04340	XM_017049276.1;XM_017056232.1	K00445+K04345
Metabolism	Amino acid metabolism	Alanine, aspartate and glutamate metabolism	2	0.539933	0.845112	ko00250	XM_017054178.1;XM_017054179.1	K01580+K01580
Genetic Information Processing	Replication and repair	Fanconi anemia pathway	2	0.539933	0.845112	ko03460	XM_017066386.1;XM_017066395.1	K10605+K10605
Environmental Information Processing	Signal transduction	Notch signaling pathway	2	0.539933	0.845112	ko04330	XM_017056427.1;XM_017056428.1	K06052+K06052
Metabolism	Metabolism of other amino acids	beta-Alanine metabolism	2	0.336493	0.68275	ko00410	XM_017054178.1;XM_017054179.1	K01580+K01580
Metabolism	Metabolism of cofactors and vitamins	Nicotinate and nicotinamide metabolism	2	0.322653	0.68275	ko00760	XM_017048298.1;XM_017048300.1	K03783+K03783
Metabolism	Carbohydrate metabolism	Butanoate metabolism	2	0.252735	0.609345	ko00650	XM_017054178.1;XM_017054179.1	K01580+K01580
Metabolism	Glycan biosynthesis and metabolism	Glycosaminoglycan degradation	2	0.224775	0.5994	ko00531	XM_017058097.1;XM_017060911.1	K01197+K12373
Metabolism	Metabolism of cofactors and vitamins	Retinol metabolism	2	0.143405	0.430217	ko00830	XM_017054161.1;XM_017063313.1	K11155+K00699
Metabolism	Metabolism of other amino acids	Taurine and hypotaurine metabolism	2	0.105696	0.337407	ko00430	XM_017054178.1;XM_017054179.1	K01580+K01580
Genetic Information Processing	Folding, sorting and degradation	Protein processing in endoplasmic reticulum	1	0.99927	0.99927	ko04141	XM_017055351.1	K04440
Organismal Systems	Aging	Longevity regulating pathway - multiple species	1	0.943571	0.994809	ko04213	XM_017056232.1	K04345
Metabolism	Carbohydrate metabolism	Pyruvate metabolism	1	0.92605	0.994809	ko00620	XM_017048370.1	K00162
Metabolism	Carbohydrate metabolism	Citrate cycle (TCA cycle)	1	0.89537	0.994809	ko00020	XM_017048370.1	K00162
Metabolism	Glycan biosynthesis and metabolism	Other glycan degradation	1	0.693411	0.875887	ko00511	XM_017060911.1	K12373
Metabolism	Metabolism of cofactors and vitamins	Porphyrin and chlorophyll metabolism	1	0.693411	0.875887	ko00860	XM_017063313.1	K00699
Metabolism	Xenobiotics biodegradation and metabolism	Drug metabolism - other enzymes	1	0.656122	0.873036	ko00983	XM_017063313.1	K00699
Metabolism	Carbohydrate metabolism	Pentose and glucuronate interconversions	1	0.599305	0.867684	ko00040	XM_017063313.1	K00699
Metabolism	Metabolism of cofactors and vitamins	Folate biosynthesis	1	0.5837	0.867684	ko00790	XM_017053371.1	K01077
Metabolism	Glycan biosynthesis and metabolism	Glycosphingolipid biosynthesis - globo series	1	0.456185	0.78523	ko00603	XM_017060911.1	K12373
Metabolism	Carbohydrate metabolism	Ascorbate and aldarate metabolism	1	0.435045	0.78523	ko00053	XM_017063313.1	K00699
Metabolism	Glycan biosynthesis and metabolism	Glycosphingolipid biosynthesis - ganglio series	1	0.341999	0.68275	ko00604	XM_017060911.1	K12373
Metabolism	Glycan biosynthesis and metabolism	Glycosphingolipid biosynthesis - lacto and neolacto series	1	0.262357	0.609345	ko00601	XM_017049963.1	K00741
Metabolism	Glycan biosynthesis and metabolism	Glycosaminoglycan biosynthesis - keratan sulfate	1	0.107783	0.337407	ko00533	XM_017049963.1	K00741

## Sheet: S9
Supplementary Table 9 Detail information of IRES of DEcircRNA in AcCK1 vs AcT1 comparison group
circRNA ID_Strart_end	Index	Score
novel_circ_000632_1_174	IRES	0.626455
novel_circ_000632_51_224	IRES	0.66907
novel_circ_000632_101_274	IRES	0.573777
novel_circ_000632_351_524	IRES	0.556734
novel_circ_000632_401_574	IRES	0.595617
novel_circ_000632_451_624	IRES	0.508228
novel_circ_000632_501_674	IRES	0.642513
novel_circ_000632_651_824	IRES	0.716083
novel_circ_000632_701_874	IRES	0.724414
novel_circ_000632_751_924	IRES	0.769942
novel_circ_000632_801_974	IRES	0.781322
novel_circ_000632_851_1024	IRES	0.671265
novel_circ_000632_901_1074	IRES	0.733526
novel_circ_000632_1001_1174	IRES	0.687073
novel_circ_000632_1051_1224	IRES	0.716137
novel_circ_000632_1101_1274	IRES	0.703268
novel_circ_000632_1151_1324	IRES	0.654091
novel_circ_000632_1251_1424	IRES	0.584847
novel_circ_000632_1301_1474	IRES	0.527537
novel_circ_000632_1351_1524	IRES	0.668895
novel_circ_000632_1401_1574	IRES	0.555998
novel_circ_000632_2251_2424	IRES	0.750896
novel_circ_000632_2301_2474	IRES	0.722755
novel_circ_000632_2351_2524	IRES	0.754687
novel_circ_000632_2401_2574	IRES	0.588104
novel_circ_000632_2451_2624	IRES	0.622594
novel_circ_000794_51_224	IRES	0.692235
novel_circ_000794_101_274	IRES	0.536014
novel_circ_000794_151_324	IRES	0.692317
novel_circ_000794_201_374	IRES	0.746909
novel_circ_000794_251_424	IRES	0.866409
novel_circ_000794_301_474	IRES	0.945335
novel_circ_000794_351_524	IRES	0.925945
novel_circ_000794_401_574	IRES	0.869296
novel_circ_000794_451_624	IRES	0.822594
novel_circ_000794_501_674	IRES	0.878923
novel_circ_000794_551_724	IRES	0.890221
novel_circ_000794_601_774	IRES	0.864651
novel_circ_000794_651_824	IRES	0.80891
novel_circ_000794_665_838	IRES	0.8031
novel_circ_001252_401_574	IRES	0.524396
novel_circ_003328_325_498	IRES	0.515222
novel_circ_005307_1_174	IRES	0.50795
novel_circ_005307_151_324	IRES	0.560185
novel_circ_005307_201_374	IRES	0.551003
novel_circ_005680_51_224	IRES	0.605708
novel_circ_005680_151_324	IRES	0.522115
novel_circ_005680_401_574	IRES	0.519554
novel_circ_005680_451_624	IRES	0.585275
novel_circ_005680_751_924	IRES	0.527862
novel_circ_005680_801_974	IRES	0.513456
novel_circ_007028_51_224	IRES	0.651963
novel_circ_007028_101_274	IRES	0.546348
novel_circ_007028_151_324	IRES	0.792207
novel_circ_007028_501_674	IRES	0.774186
novel_circ_007028_551_724	IRES	0.754596
novel_circ_007028_601_774	IRES	0.831323
novel_circ_007028_751_924	IRES	0.604426
novel_circ_007028_801_974	IRES	0.888743
novel_circ_007028_851_1024	IRES	0.909049
novel_circ_007028_901_1074	IRES	0.727392
novel_circ_007028_951_1124	IRES	0.545716
novel_circ_007028_957_1130	IRES	0.558298
novel_circ_007291_1_174	IRES	0.633402
novel_circ_007291_51_224	IRES	0.574354
novel_circ_010935_1_174	IRES	0.752463
novel_circ_010935_51_224	IRES	0.877607
novel_circ_010935_101_274	IRES	0.841341
novel_circ_010935_151_324	IRES	0.884566
novel_circ_010935_201_374	IRES	0.707931
novel_circ_010935_351_524	IRES	0.50083
novel_circ_010935_401_574	IRES	0.801541
novel_circ_010935_451_624	IRES	0.866416
novel_circ_010935_501_674	IRES	0.805706
novel_circ_010935_551_724	IRES	0.773982
novel_circ_010935_601_774	IRES	0.759814
novel_circ_010935_651_824	IRES	0.846524
novel_circ_010935_701_874	IRES	0.728659
novel_circ_010935_751_924	IRES	0.728025
novel_circ_010935_801_974	IRES	0.82281
novel_circ_010935_851_1024	IRES	0.780257
novel_circ_010935_901_1074	IRES	0.785797
novel_circ_010935_951_1124	IRES	0.507059
novel_circ_010935_999_1172	IRES	0.662739
novel_circ_011403_1_174	IRES	0.707865
novel_circ_011403_51_224	IRES	0.847207
novel_circ_011403_101_274	IRES	0.702983
novel_circ_011403_151_324	IRES	0.678213
novel_circ_011403_201_374	IRES	0.569983
novel_circ_011403_401_574	IRES	0.629263
novel_circ_011403_451_624	IRES	0.77466
novel_circ_011403_501_674	IRES	0.611547
novel_circ_011403_551_724	IRES	0.711629
novel_circ_011403_601_774	IRES	0.539597
novel_circ_011403_651_824	IRES	0.58895
novel_circ_011403_701_874	IRES	0.577955
novel_circ_011403_759_932	IRES	0.55039
novel_circ_011469_251_424	IRES	0.625632
novel_circ_011469_301_474	IRES	0.508226
novel_circ_011469_551_724	IRES	0.623602
novel_circ_011469_601_774	IRES	0.773241
novel_circ_011469_651_824	IRES	0.771673
novel_circ_011469_701_874	IRES	0.633567
novel_circ_011469_751_924	IRES	0.577168
novel_circ_011469_801_974	IRES	0.53141
novel_circ_011469_851_1024	IRES	0.647107
novel_circ_011469_901_1074	IRES	0.763514
novel_circ_011469_951_1124	IRES	0.541247
novel_circ_011469_1001_1174	IRES	0.545237
novel_circ_011469_1051_1224	IRES	0.56115
novel_circ_011469_1081_1254	IRES	0.771507
novel_circ_012743_351_524	IRES	0.699911
novel_circ_013060_451_624	IRES	0.714322
novel_circ_013060_501_674	IRES	0.524411
novel_circ_013060_601_774	IRES	0.539536
novel_circ_013060_651_824	IRES	0.703232
novel_circ_013060_701_874	IRES	0.571026
novel_circ_013060_751_924	IRES	0.623628
novel_circ_013060_801_974	IRES	0.515867
novel_circ_013060_810_983	IRES	0.601258
novel_circ_013723_51_224	IRES	0.59514
novel_circ_013723_301_474	IRES	0.508112
novel_circ_014018_201_374	IRES	0.667931
novel_circ_014018_251_424	IRES	0.578041
novel_circ_014018_301_474	IRES	0.520708
novel_circ_014212_401_574	IRES	0.551199
novel_circ_014212_451_624	IRES	0.64303
novel_circ_014212_472_645	IRES	0.687451
novel_circ_015552_51_224	IRES	0.569947
novel_circ_015621_101_274	IRES	0.841347
novel_circ_015621_151_324	IRES	0.702612
novel_circ_015621_201_374	IRES	0.665022
novel_circ_015621_251_424	IRES	0.831246
novel_circ_015621_301_474	IRES	0.797141
novel_circ_015621_351_524	IRES	0.890522
novel_circ_015621_401_574	IRES	0.900559
novel_circ_015621_451_624	IRES	0.93272
novel_circ_015621_501_674	IRES	0.853181
novel_circ_015621_551_724	IRES	0.936398
novel_circ_015621_601_774	IRES	0.908714
novel_circ_015621_651_824	IRES	0.785543
novel_circ_015621_701_874	IRES	0.665269
novel_circ_015621_751_924	IRES	0.721139
novel_circ_015621_801_974	IRES	0.935799
novel_circ_015621_851_1024	IRES	0.980287
novel_circ_015621_901_1074	IRES	0.943192
novel_circ_015621_951_1124	IRES	0.859637
novel_circ_015621_1001_1174	IRES	0.778443
novel_circ_015621_1101_1274	IRES	0.963848
novel_circ_015621_1151_1324	IRES	0.963524
novel_circ_015621_1201_1374	IRES	0.982245
novel_circ_015621_1251_1424	IRES	0.932677
novel_circ_015621_1301_1474	IRES	0.53797
novel_circ_015621_1351_1524	IRES	0.529332
novel_circ_015621_1451_1624	IRES	0.543521
novel_circ_015621_1501_1674	IRES	0.602915
novel_circ_015621_1551_1724	IRES	0.70464
novel_circ_015621_1601_1774	IRES	0.929275
novel_circ_015621_1651_1824	IRES	0.976828
novel_circ_015621_1701_1874	IRES	0.971879
novel_circ_015621_1751_1924	IRES	0.971026
novel_circ_015621_1801_1974	IRES	0.786124
novel_circ_015621_1851_2024	IRES	0.586002
novel_circ_015621_2001_2174	IRES	0.646617
novel_circ_015621_2051_2224	IRES	0.595865
novel_circ_015621_2101_2274	IRES	0.854716
novel_circ_015621_2151_2324	IRES	0.836528
novel_circ_015621_2201_2374	IRES	0.940144
novel_circ_015621_2251_2424	IRES	0.864392
novel_circ_015621_2301_2474	IRES	0.871844
novel_circ_015621_2351_2524	IRES	0.710011
novel_circ_015621_2401_2574	IRES	0.680986
novel_circ_015621_2451_2624	IRES	0.87643
novel_circ_015621_2501_2674	IRES	0.744442
novel_circ_015621_2701_2874	IRES	0.666688
novel_circ_015621_2751_2924	IRES	0.577486
novel_circ_015621_3001_3174	IRES	0.737992
novel_circ_015621_3051_3224	IRES	0.721996
novel_circ_015621_3101_3274	IRES	0.874643
novel_circ_015621_3151_3324	IRES	0.923154
novel_circ_015621_3201_3374	IRES	0.871876
novel_circ_015621_3251_3424	IRES	0.70024
novel_circ_015621_3301_3474	IRES	0.759673
novel_circ_015621_3351_3524	IRES	0.726152
novel_circ_015621_3401_3574	IRES	0.777015
novel_circ_015621_3451_3624	IRES	0.927435
novel_circ_015621_3501_3674	IRES	0.926
novel_circ_015621_3551_3724	IRES	0.882031
novel_circ_015621_3601_3774	IRES	0.850705
novel_circ_015621_3651_3824	IRES	0.722282
novel_circ_015621_3801_3974	IRES	0.593433
novel_circ_015621_3851_4024	IRES	0.593576
novel_circ_015621_3901_4074	IRES	0.90519
novel_circ_015621_3951_4124	IRES	0.953004
novel_circ_015621_4001_4174	IRES	0.99097
novel_circ_015621_4051_4224	IRES	0.992055
novel_circ_015621_4101_4274	IRES	0.975756
novel_circ_015621_4151_4324	IRES	0.865259
novel_circ_015621_4201_4374	IRES	0.600301
novel_circ_015621_4251_4424	IRES	0.509108
novel_circ_015621_4301_4474	IRES	0.510729
novel_circ_015621_4351_4524	IRES	0.640543
novel_circ_015621_4451_4624	IRES	0.650442
novel_circ_015621_4501_4674	IRES	0.679834
novel_circ_015621_4551_4724	IRES	0.76035
novel_circ_015621_4601_4774	IRES	0.822815
novel_circ_015621_4651_4824	IRES	0.873995
novel_circ_015621_4701_4874	IRES	0.948466
novel_circ_015621_4751_4924	IRES	0.975995
novel_circ_015621_4801_4974	IRES	0.977388
novel_circ_015621_4851_5024	IRES	0.954606
novel_circ_015621_4901_5074	IRES	0.945497
novel_circ_015621_4951_5124	IRES	0.915889
novel_circ_015621_5001_5174	IRES	0.895161
novel_circ_015621_5051_5224	IRES	0.698288
novel_circ_015621_5101_5274	IRES	0.677693
novel_circ_015621_5151_5324	IRES	0.692717
novel_circ_015621_5201_5374	IRES	0.863003
novel_circ_015621_5251_5424	IRES	0.917791
novel_circ_015621_5301_5474	IRES	0.864048
novel_circ_015621_5351_5524	IRES	0.701476
novel_circ_015621_5601_5774	IRES	0.624481
novel_circ_015621_5651_5824	IRES	0.759299
novel_circ_015621_5701_5874	IRES	0.790351
novel_circ_015621_5713_5886	IRES	0.817516
novel_circ_016036_1_174	IRES	0.57033
novel_circ_016036_51_224	IRES	0.507371
novel_circ_016036_1351_1524	IRES	0.540571
novel_circ_016253_451_624	IRES	0.66075
novel_circ_016253_501_674	IRES	0.709559
novel_circ_016253_551_724	IRES	0.750171
novel_circ_016253_751_924	IRES	0.523808
novel_circ_016253_801_974	IRES	0.698161
novel_circ_016253_851_1024	IRES	0.74337
novel_circ_016253_901_1074	IRES	0.741033
novel_circ_016253_951_1124	IRES	0.649548
novel_circ_016253_1001_1174	IRES	0.566592
novel_circ_016253_1051_1224	IRES	0.510267
novel_circ_016253_1151_1324	IRES	0.730659
novel_circ_016253_1201_1374	IRES	0.718252
novel_circ_016253_1251_1424	IRES	0.726817
novel_circ_016253_1301_1474	IRES	0.784615
novel_circ_016253_1351_1524	IRES	0.571876
novel_circ_016253_1401_1574	IRES	0.679876
novel_circ_016253_1446_1619	IRES	0.705504
novel_circ_016623_1_174	IRES	0.549813
novel_circ_016623_51_224	IRES	0.660106
novel_circ_016623_401_574	IRES	0.516782
novel_circ_016906_1_174	IRES	0.558086
novel_circ_016946_51_224	IRES	0.527668
novel_circ_016946_201_374	IRES	0.586313
novel_circ_016946_251_424	IRES	0.851811
novel_circ_016946_301_474	IRES	0.84001
novel_circ_016946_351_524	IRES	0.847413
novel_circ_016946_401_574	IRES	0.635598
novel_circ_016946_451_624	IRES	0.533193
novel_circ_016946_501_674	IRES	0.675219
novel_circ_016946_515_688	IRES	0.681126
novel_circ_017023_1_174	IRES	0.66563
novel_circ_017023_51_224	IRES	0.604318
novel_circ_017023_101_274	IRES	0.664634
novel_circ_017023_151_324	IRES	0.591551
novel_circ_017023_201_374	IRES	0.608852
novel_circ_017023_251_424	IRES	0.753192
novel_circ_017023_451_624	IRES	0.732531
novel_circ_017023_501_674	IRES	0.875212
novel_circ_017023_551_724	IRES	0.713625
novel_circ_017277_1_174	IRES	0.657643
novel_circ_017277_101_274	IRES	0.785242
novel_circ_017277_151_324	IRES	0.752206
novel_circ_017277_201_374	IRES	0.801737
novel_circ_017277_251_424	IRES	0.84988
novel_circ_017277_301_474	IRES	0.801719
novel_circ_017277_351_524	IRES	0.647162
novel_circ_017277_451_624	IRES	0.548482
novel_circ_017792_851_1024	IRES	0.697284
novel_circ_017792_901_1074	IRES	0.780933
novel_circ_017792_951_1124	IRES	0.674603
novel_circ_017792_1101_1274	IRES	0.756015
novel_circ_017792_1151_1324	IRES	0.776972
novel_circ_017792_1201_1374	IRES	0.690638
novel_circ_017792_1251_1424	IRES	0.697397
novel_circ_017792_1301_1474	IRES	0.526157
novel_circ_017792_1551_1724	IRES	0.501775

[truncated: 7 more sheets: S10, S11, S12, S13, S14, S15, S16]
